# Supplementary material for: Advanced Proteomics Approaches Hold Potential for the Risk Assessment of Metabolism-Disrupting Chemicals as Omics-Based NAM: A Case Study Using the Phthalate Substitute DINCH
Source: Environ Sci Technol. 2025 Jul 30;59(31):16193–216. doi: 10.1021/acs.est.5c01206 (PMC12355959; doi:10.1021/acs.est.5c01206)
Supplement: Supplementary file 2 [file es5c01206_si_002.xlsx]

## Sheet: Description
Table	Description
Table S1	Summary of replicate data on quantified proteins, Log2(FCs) and pvalues for all reliably quantified proteins, Human subcutaneous adipose tissue SVF data
Table S2	Summary of sample replicate data, replicate TPP melting temperatures (Tm) and pvalues for all reliably quantified proteins, Thermal proteome profiling of SGBS cells under solvent/MINCH incubation
Table S3	Summary of replicate data on quantified proteins, Log2(FCs) and pvalues for all reliably quantified proteins, proteome of differentiated SGBS cell under different exposure conditions
Table S4	Summary of replicate data on quantified acetyl modification sites (K), Log2(FCs) and pvalues for all reliably quantified and normalized sites, acetylome of differentiated SGBS cell under different exposure conditions
Table S5	Summary of replicate data on quantified phospho modification sites (STY), Log2(FCs) and pvalues for all reliably quantified and normalized sites, phosphoproteome of differentiated SGBS cell under different exposure conditions
Table S6	Summary of replicate data on quantified proteins, Log2(FCs) and pvalues for all reliably quantified proteins, tissue proteome of SC and VIS adipose tissue of C57BL/6N mice fed standard high fat or DINCH contaminated high fat diet
Table S7	Summary of replicate data on quantified acetyl modification sites (K), Log2(FCs) and pvalues for all reliably quantified proteins, tissue acetylome of SC and VIS adipose tissue of C57BL/6N mice fed standard high fat or DINCH contaminated high fat diet
Table S8	Summary of replicate data on quantified phospho modification sites (STY), Log2(FCs) and pvalues for all reliably quantified proteins, tissue phosphoproteome of SC and VIS adipose tissue of C57BL/6N mice fed standard high fat or DINCH contaminated high fat diet
Table S9	Summary of Mfuzz cluster memberships of SVF proteome data (Table S1)
Table S10	Summary of enrichment analyses data of human subcutaneous adipose tissue SVF global proteome using the STRING database, cluster enrichments shown for Mfuzz clusters and the databases GOBP, GOCC, KEGG and Uniprot Keywords
Table S11	Summary of enrichment analyses data of differentiated SGBS cell under different exposure conditions global proteome, acetylome and phosphoproteome data, median Log2(FCs) and pvalues for all pathways and the two databases GOBP and KEGG
Table S12	Summary of enrichment analyses data of tissue proteome, acetylome and phosphoproteome of SC and VIS adipose tissue of C57BL/6N mice fed standard high fat or DINCH contaminated high fat diet, median Log2(FCs) and pvalues for all pathways and the two databases GOBP and KEGG

## Sheet: Table S1
		Condition	DINCH, 10 nM							DINCH, 10 µM							rosiglitazone							MINCH, 10 nM							MINCH, 10 µM							solvent
		Donor	29	35	36	37	38	43	46	29	35	36	37	38	43	46	29	35	36	37	38	43	46	29	35	36	37	38	43	46	29	35	36	37	38	43	46	29	35	36	37	38	43	46
		Origin	abdominal	leg	abdominal	back	leg	leg	abdominal	abdominal	leg	abdominal	back	leg	leg	abdominal	abdominal	leg	abdominal	back	leg	leg	abdominal	abdominal	leg	abdominal	back	leg	leg	abdominal	abdominal	leg	abdominal	back	leg	leg	abdominal	abdominal	leg	abdominal	back	leg	leg	abdominal
		Sex	female	male	female	female	female	female	male	female	male	female	female	female	female	male	female	male	female	female	female	female	male	female	male	female	female	female	female	male	female	male	female	female	female	female	male	female	male	female	female	female	female	male
Accession	Gene	Description	D1_29	D1_35	D1_36	D1_37	D1_38	D1_43	D1_46	D2_29	D2_35	D2_36	D2_37	D2_38	D2_43	D2_46	diff_29	diff_35	diff_36	diff_37	diff_38	diff_43	diff_46	M1_29	M1_35	M1_36	M1_37	M1_38	M1_43	M1_46	M2_29	M2_35	M2_36	M2_37	M2_38	M2_43	M2_46	solvent_29	solvent_35	solvent_36	solvent_37	solvent_38	solvent_43	solvent_46		D1_vs_diff_FC	D1_vs_diff_pvalueadj	D2_vs_diff_FC	D2_vs_diff_pvalueadj
A0A075B6H7	IGKV3-7	Probable non-functional immunoglobulin kappa variable 3-7	NA	NA	NA	NA	NA	NA	NA	NA	NA	NA	50448.4	NA	NA	NA	NA	NA	NA	NA	NA	NA	NA	NA	NA	NA	NA	NA	NA	NA	NA	NA	NA	NA	NA	NA	NA	NA	NA	NA	NA	NA	NA	NA		NA	NA	NA	NA
A0A0B4J2D5	GATD3B	Putative glutamine amidotransferase-like class 1 domain-containing protein 3B, mitochondrial	139683	113067	116566	173491	174859	207225	120665	161891	118484	113320	167539	164472	229029	129126	381128	529813	579317	922718	889416	726346	399790	186377	107484	134978	165664	173171	246901	123541	217168	117149	220046	216143	196744	360947	149880	95345.9	105178	92095.7	142761	121807	135814	99973.4		-1.88095	2.27927e-05	-1.81297	3.12252e-05
A0A1B0GTQ4	MYMX	Protein myomixer	18270.2	NA	NA	22663.7	NA	29561.9	5676.94	NA	14623.5	NA	NA	NA	30057.4	43980.8	25626.6	42047.5	31193.8	45404.6	52404.2	75080.1	18926.1	NA	NA	NA	NA	NA	14440.7	NA	11555.2	NA	NA	21546	19545.5	28847.7	21077.1	NA	NA	11237.8	NA	NA	NA	NA		NA	NA	NA	NA
A0A3B3IU46	RAMACL	RNA guanine-N7 methyltransferase-activating subunit-like protein	NA	NA	25608.7	24387.5	30575	17786.7	28995.3	NA	NA	NA	NA	24952.9	NA	28881.9	NA	NA	NA	NA	NA	NA	14903.9	22526.4	NA	NA	NA	NA	NA	NA	20389.8	NA	14112.3	NA	26898.8	NA	36063	23045.9	NA	NA	NA	NA	NA	NA		NA	NA	NA	NA
A0AUZ9	KANSL1L	KAT8 regulatory NSL complex subunit 1-like protein	8744.24	11618.3	10407.1	6312.64	5133.65	4133.65	1694.92	10032.6	9705.07	8180.15	6849.79	6736.93	5806.88	4204.37	8059.94	6128.38	3852.71	3064.72	2827.96	510.243	3554.63	7455.57	9681.48	7925.58	5564.49	6063.12	2206.36	720.14	9584.52	11203.4	8648.04	4861.36	3799.6	2083.21	NA	19069	9768.03	8006.78	5960.48	4259.4	3587.7	919.589		0.204028	0.461214	0.351045	0.0718726
A0AVT1	UBA6	Ubiquitin-like modifier-activating enzyme 6	87058.1	99636.6	99731.6	92707.2	104002	102437	95944.9	92602.3	99579.5	98994.9	93594.4	97527.4	102710	99594.2	109048	99570	112645	141982	142508	154968	87954	93120.2	100250	106661	95874	110021	99548.8	92394.6	92486.3	95754.3	108472	101288	102115	110201	114336	118321	120079	130059	116956	133505	108283	115142		-0.168984	0.108147	-0.140813	0.158906
A0FGR8	ESYT2	Extended synaptotagmin-2	201934	238196	210296	174773	179444	168724	251392	211686	223925	203928	178782	184280	185372	235131	183547	187804	147731	140647	145060	196560	193758	196638	228914	211339	164242	171599	160861	251131	210173	235753	194192	181056	165489	161523	250000	242311	190776	186724	160839	147377	167898	226179		0.364023	0.0385732	0.389933	0.0179214
A0PJW6	TMEM223	Transmembrane protein 223	23870.6	12919.9	13173.4	22702.7	24957.1	33926.1	19022.2	19021.6	15084.2	15524.2	23641.5	20862	17987.2	19267	30281.6	31813.2	32073.9	63421.3	40776.1	29229.2	21266.5	16418.2	17597	19062	16910.3	11317.9	21226.2	20659	16152.1	16625.1	25193.2	22960.1	22301.5	24120.2	13664.5	10933.1	12853.1	14865.4	15723.6	17577.7	17239.1	18059.5		-0.559263	0.038829	-0.655897	0.00278343
A1A4S6	ARHGAP10	Rho GTPase-activating protein 10	11090.8	11885.3	9989.84	14128.2	15277.4	12374	20927.8	14788.3	12884.5	13038.3	10310.6	14771	9983.47	19974.8	10673.2	12165.3	16771.4	17855.8	20557.2	35085.1	12178.9	13196.7	8730.08	13242.7	16969.5	16789.6	13807.6	10184.6	8864.1	14388.2	37829.9	14430.2	12339.2	6817.7	6766.68	7168.49	4152.29	13490.5	11691.8	13111.2	12027.3	8643.38		-0.246231	0.307377	-0.21602	0.365468
A1L0T0	ILVBL	2-hydroxyacyl-CoA lyase 2	31442.3	33275.6	35567.9	27685.8	29159.2	25371.9	31266.5	36077.4	27064.9	23707.9	31850.5	27964	37918.1	26620	61283.5	86326.2	94437.8	70164.4	168568	93897.5	75330.9	35884.1	29605.4	26657	24825.8	27256	27795.9	26614.5	36575.6	30673.7	27158.4	35169.2	33109.8	44697	33780.9	32441.9	27187.1	29753.3	28438.7	26809.7	31328.8	31150.1		-1.32308	7.42444e-05	-1.32265	9.694e-05
A1L188	NDUFAF8	NADH dehydrogenase [ubiquinone] 1 alpha subcomplex assembly factor 8	NA	NA	NA	9279.76	7721.29	8466.15	NA	2085.39	NA	NA	5719.94	NA	8555.25	NA	9021.05	17319.8	23168.1	41277.2	41341.6	27810.5	18295	NA	NA	NA	NA	6077.13	5364.83	NA	NA	NA	NA	6511.72	4457.39	9160.99	NA	NA	NA	NA	NA	2046.73	NA	NA		NA	NA	NA	NA
A1X283	SH3PXD2B	SH3 and PX domain-containing protein 2B	151214	243925	173301	229045	223224	208554	227297	168339	236568	166680	229631	235030	217809	207386	102347	125230	106747	132916	101689	131162	127834	142693	241266	163231	242706	221836	206791	219890	142073	222733	123861	220622	205792	182969	223677	173368	197088	167892	201853	204123	186313	158145		0.896866	5.33703e-05	0.92541	3.28983e-05
A2CJ06	DYTN	Dystrotelin	NA	59303.8	NA	NA	44588.9	44668.9	88792.9	32528.2	57256.7	NA	NA	NA	NA	52832.6	46589.6	76577.7	54869	41577	NA	NA	NA	49814.3	55242.3	NA	47056.3	NA	61045.3	70596.1	41781.8	57960.8	NA	NA	NA	52357.9	NA	50471.7	NA	NA	NA	NA	NA	71843.4		NA	NA	NA	NA
A2RRP1	NBAS	NBAS subunit of NRZ tethering complex	22430.9	21833.1	22225.7	21253.4	24574.4	24727.4	21370.7	21000.1	21328.3	19172.1	21193.9	22465.2	22965.3	19024.1	24865.4	25644.1	26312.3	28402.6	33268.7	32212.6	22184.1	22220.6	20380.8	20873.5	22465.2	24017	23748.9	21968.1	20812.6	20558.6	19354.8	22850.9	24141.8	24937.1	19663.9	28268.3	24643.9	25329	23551.4	25077.9	24283	21043.1		-0.187173	0.0197449	-0.252511	0.00339129
A2RTX5	TARS3	Threonine--tRNA ligase 2, cytoplasmic	223647	347454	431052	227337	231215	183162	223740	229407	296517	256739	176955	248832	223023	238770	216918	196138	235302	345617	210661	220841	190766	241874	285588	219627	238309	199819	188961	213281	218099	296882	153499	214580	174287	195742	241896	312752	231832	330993	174189	163467	227377	240684		0.296058	0.18453	0.200201	0.165398
A3KMH1	VWA8	von Willebrand factor A domain-containing protein 8	21650.3	24160.6	23327.1	32951.5	36588.1	48968	24736.1	25048	22192.1	25454.2	28989.7	33270.1	44737.7	21972.7	47910.3	95066.4	103212	118244	158495	89248.2	61823.8	26855.5	24005.4	28644.9	31737.3	36128.5	46469	19181.9	30374.3	24340.5	50411.1	39268.4	45539.2	70316.6	29179.3	12055.1	22420.8	22199.9	20366.9	25650.5	22161	19512.2		-1.40032	0.000383072	-1.42853	0.000201492
A4D1P6	WDR91	WD repeat-containing protein 91	20110.3	24403.7	20056.5	20358.7	24889.1	28574	25688.9	17778.9	26050.3	19020.5	18781.7	21996.2	25529.1	28515	18488	26183.7	24919.9	30589.9	27506.1	26618.4	26053.5	17643.4	23455.5	21654	22414.1	17481	24650.5	25450.2	15090.8	24546.6	20687.1	19092.9	23473.8	27339.3	34707.6	20024.5	23361.2	19284.9	23724.8	24163.4	24660.9	24432.9		-0.0732099	0.49043	-0.104361	0.413471
A4QMS7	CFAP90	Cilia- and flagella-associated protein 90	7258.23	6079.52	4136.06	7556.87	6068.59	5746.2	2663.84	7223.15	4634.47	5610.3	7410.43	6382.78	7144.69	1917.17	7753.86	12515.8	NA	NA	16002.2	NA	8050.84	NA	4731.76	6060.65	4459.47	4065.03	5888.14	3210.89	NA	3011.44	8145.68	5925.29	6276.24	NA	NA	5751.77	2986.17	3308.02	5367.24	6122.51	5669.88	NA		NA	NA	NA	NA
A5PLL7	PEDS1	Plasmanylethanolamine desaturase 1	14258.3	23505.6	17642	NA	NA	NA	5686.18	10999.3	6219.83	NA	5193.12	NA	14230.8	NA	6977.65	11513.5	10937.8	NA	6540.89	12719.9	25226	12685.9	5698.46	6125.48	NA	NA	4945.69	17405.3	16524.4	16237.3	NA	10045.8	NA	14132.2	NA	29157.8	NA	9510.45	NA	NA	8733.54	7680.99		NA	NA	NA	NA
A5YKK6	CNOT1	CCR4-NOT transcription complex subunit 1	60621.3	71821.8	64492.4	66117	66810.3	64608.3	65014.9	61751.9	68703	68909.3	68221.7	65764.8	62326.7	64887.8	61567.3	62427	59846.1	77330.3	64524.2	65543.9	60361.3	63538.8	70643.4	63949	69234.4	66894.4	58746.1	65205.6	61282.2	68997	56689.5	65240.5	66731.2	63345.3	77278.2	74588.8	72285.5	68687.8	69655.4	79865.1	67740.9	67014.7		0.12037	0.00503258	0.145051	0.00544837
A6NCE7	MAP1LC3B2	Microtubule-associated proteins 1A/1B light chain 3 beta 2	364072	607153	470455	372641	392672	235974	478552	475198	606989	423375	478742	438802	277697	511500	372558	307500	237608	212668	171914	260391	307824	422784	512991	478631	355299	384098	182197	403438	383458	495849	339160	375039	344048	236458	623806	580906	472397	513297	434570	378088	398105	559885		0.747111	0.0173412	0.91976	0.00360662
A6NDG6	PGP	Glycerol-3-phosphate phosphatase	71369.4	61645.8	67270.3	89268.3	80802.7	90755.2	73790	68738	66718.7	66861.1	71041.5	66830.8	79351.4	78452.5	117986	121073	159109	229722	190020	235207	103888	72515.7	64926.7	81581.6	74001	73783.7	83184.5	61220.8	71937.2	66439	87149.8	90373.3	76464.8	117920	69434.2	54947.1	66562.8	60549.2	64423.8	76138.8	71456.5	61851.3		-0.902582	0.000612429	-0.971179	0.00017533
A6NDU8	RIMOC1	RAB7A-interacting MON1-CCZ1 complex subunit 1	38641.3	50174.8	45764.9	49384.5	50463.7	40363.3	42593.5	39748.7	43022.7	47227.9	44894.3	41467.5	31259.9	52580.6	45247.7	34346.7	39520	61047.4	29952.4	38511	37586.6	36587.7	45690.7	50778	42220	52762	30785.3	54498.6	34150	47956.1	52207.5	41640.2	42070.5	28350.6	56944.5	40620.7	45716.6	47579.3	38244.5	44858.7	40162.8	39910.2		0.228217	0.0972718	0.169392	0.28362
A6NFQ2	TCAF2	TRPM8 channel-associated factor 2	41268.6	36740.5	32655.9	29537.8	NA	NA	43503.7	48842.1	42344.5	NA	29391.7	35211.9	25529.3	35716.9	59511.8	31649.8	29426.5	NA	22603.6	28457.2	NA	36699.8	45262.1	36345.2	23345.1	10587.4	30547.8	43841.5	33607.8	41844.8	NA	38095.7	27556.7	28265.9	29829.5	39948.8	NA	30918.1	25137.5	NA	25456.3	37499.4		0.186721	0.531149	0.16651	0.583658
A6NG13	MGAT4D	Alpha-1,3-mannosyl-glycoprotein 4-beta-N-acetylglucosaminyltransferase-like protein MGAT4D	17621.2	13912.4	NA	14345.4	16399.6	17838.6	NA	17648.9	NA	13398.4	13546.6	13747.8	NA	14082.2	16229.6	17175.3	16019.9	24079	13717.7	22190.2	18534	16415.1	NA	16668.2	18873.3	14874.3	18959.1	23441	15322.5	11995.8	19369.8	11736.2	13047.5	19802.2	9711.09	NA	11102.1	16164.9	17494.9	17807.6	19282	18059		-0.133812	0.272984	-0.215443	0.0740935
A6NHL2	TUBAL3	Tubulin alpha chain-like 3	68698.1	105914	85336.9	70317.5	85460.3	43314.7	142577	77050.8	115328	80775.7	54551.1	68575.8	49137.6	80534.2	37723.9	58947.1	59025.4	38996.5	63368.1	91214.9	72431.2	50733.7	81614.7	114514	16763.6	98832.3	68788.3	93184.2	52235.2	66261.4	45647.5	65760.3	90629.8	74752.1	80461.4	26754.3	77827.3	76650	65608.9	1788.52	63816.1	90641.6		0.550582	0.0873539	0.418019	0.133519
A6NHQ2	FBLL1	rRNA/tRNA 2'-O-methyltransferase fibrillarin-like protein 1	17908.2	30490.8	19761.4	14295.7	9347.12	33041.8	30285.7	21719.4	13315.3	13553.1	14023.6	17430.2	40723.2	12112.3	25561.7	31829	NA	NA	33550.4	21840	30994.9	20338.3	14106.1	5512.31	10475.6	17378.4	27176.3	26905.5	26627.5	26284.4	10478	21460.5	13389.4	29009.3	20246.2	28500.5	12653.2	15877.2	9878	7359.71	21079.9	22559.2		-0.373574	0.249575	-0.539131	0.0828221
A6NHR9	SMCHD1	Structural maintenance of chromosomes flexible hinge domain-containing protein 1	57118.7	45929.1	62571.1	59485	63799.1	66145	47640.5	55286.3	45611.1	53390	56884.1	58280.5	65487.8	50074.5	51112.7	49405.9	56456.4	52557.6	33506.6	24610.5	41524.4	59942.1	49334.6	52192.8	56005.3	55725.6	58970.6	45992	55771.2	57146.3	54574.2	54017.3	49102.8	55281.8	45971.1	35295.2	46213	54165.3	55877.5	61778.9	58515.1	33656		0.453152	0.035514	0.418039	0.0380597
A6NHX0	CASTOR2	Cytosolic arginine sensor for mTORC1 subunit 2	18889.2	22977.8	16664.8	21025.3	17375.1	21376.3	19552.3	26383.5	18104.7	15009.6	17149.9	22198.3	21833.8	14786.6	37904.9	36633	36986.8	NA	51820.3	40009.9	21318	30269.5	17983.6	15245.4	NA	13093.7	24360	20941.4	28100	21554.4	9014.17	26625.8	20729	29397.4	15349	27573.6	17813.9	23308	16892.8	5785.76	23433.7	18666.1		-0.73095	0.000742819	-0.740315	0.00205567
A6NI72	NCF1B	Putative neutrophil cytosol factor 1B	NA	18624.7	NA	3429.75	4184.73	NA	9705.14	NA	14595.7	NA	4997.53	3561.39	NA	7833.11	NA	8757.02	NA	NA	NA	NA	NA	NA	13507.8	NA	2218.35	NA	NA	8168.98	NA	13929	NA	4546.74	5167.56	1108.74	6252.31	NA	13802.6	NA	4513.26	3258.06	7655.57	7823.26		NA	NA	NA	NA
A6NIH7	UNC119B	Protein unc-119 homolog B	29489.3	48781.1	39693.3	30753.9	41497.2	43165.7	56746.8	36050	35604	44992.6	41242.7	43105.1	38454.4	32530.5	38690	37647.6	43180.5	77565.3	31997.3	51637.6	33698.9	26388.9	39183.2	35474.8	35906.1	41352.2	44589.1	37491.6	38649.5	46219	34307.1	37701	32169.3	39498.8	39009.9	42240.1	53454.9	42507.5	47931	42627	39752.3	24002.1		-0.00432554	0.984611	-0.0448019	0.800291
A6NIK2	LRRC10B	Leucine-rich repeat-containing protein 10B	290826	203751	140249	281632	283130	366405	236619	304719	239644	216908	242907	249409	368064	198168	512095	706807	746581	1.07659e+06	999559	764994	473183	311232	203335	NA	NA	252845	367304	180899	305803	238134	361367	352075	269530	498045	NA	217447	NA	221468	221573	244332	242420	186063		-1.40204	0.000194913	-1.34274	5.53054e-05
A6NNT2	C16orf96	Uncharacterized protein C16orf96	NA	NA	NA	247071	230931	164459	301576	NA	NA	311061	178504	222782	NA	413071	NA	NA	NA	NA	NA	NA	NA	NA	270483	256974	278477	209268	214620	195571	210106	250285	NA	195842	220928	NA	417689	NA	328016	300995	NA	NA	NA	NA		NA	NA	NA	NA
A6ZKI3	RTL8C	Retrotransposon Gag-like protein 8C	26230.5	28961.2	26218.9	22248.2	20115.5	26413.4	17172.2	29881.7	22036.3	24562.7	34684	24129.6	26153.8	14295.5	31040.9	12450.8	20689.1	9197.28	24328.4	23032.6	13224.5	23968.3	18911.2	20026.5	20406.4	16284.6	13275.8	17097.2	21209.7	19416.6	23011	18581.7	16807.2	13382.5	19475.9	41527.4	18889.6	20077.2	22089.9	12547.9	15282.2	19667.5		0.336294	0.184634	0.405067	0.145427
A8MTT3	CEBPZOS	Protein CEBPZOS	NA	NA	NA	NA	20603.4	22121.1	NA	23498.8	11014.7	14093.8	308458	288407	14345.5	NA	29008.7	36395.8	44407.9	58289.7	65129.4	48450.5	31924.5	NA	NA	NA	10540.7	13163	29785.7	NA	NA	NA	16263	22953.3	21404.7	32721.4	NA	NA	NA	NA	10308	NA	NA	NA		NA	NA	0.134165	0.895875
A8MWD9	SNRPGP15	Putative small nuclear ribonucleoprotein G-like protein 15	466921	608538	359353	420394	377818	348717	352399	457970	468259	326298	479258	316485	256295	374305	411109	430375	385180	306094	385394	273828	178351	408152	375115	308778	298020	226995	299920	325717	182008	421268	296511	205082	291142	238884	303181	329316	387611	313690	346236	272951	331732	260567		0.456374	0.0664688	0.33895	0.187037
A8MWY0	ELAPOR2	Endosome/lysosome-associated apoptosis and autophagy regulator family member 2	48960.4	20893.4	26829	31114.7	37787.2	75113.9	10480.7	52559.3	18248.1	33326.8	29102.6	34490.1	77163.3	NA	63553.5	34711.2	31571	54019.5	71543.5	51986	32402.4	48841.2	13924.3	31888.9	30335.3	43524.1	63349.3	10035.3	50545.7	14594.6	37687.3	43075.9	36175	86716.2	23905.1	25118.1	11026.6	18110.8	17449.8	19800.8	29679.3	NA		-0.433556	0.295569	-0.18919	0.601387
A8MXV4	NUDT19	Acyl-coenzyme A diphosphatase NUDT19	23073.7	21244.7	23898.1	23376.5	23802.2	25891.7	22998.6	24578.1	18584.1	19036.3	24714.7	24945.7	25070.4	17662.3	35224.6	39127.6	47737.6	49633.2	45733.4	40585.4	27990.2	24872	20020.2	19116.6	24101.7	24449.9	27819.5	19169	26683.8	20080	24993.2	24846.8	25160.2	31818.8	22410.6	24936.5	20951.4	18721.7	19863.3	22521.4	23542.6	15685.1		-0.616101	6.24858e-05	-0.674957	0.000169738
B7ZAQ6	GPR89A	Golgi pH regulator A	12105.3	27806.3	24887.9	12117.9	8183.1	NA	18069	20292.6	17167.1	12333.1	14366.4	NA	20551.5	12188.1	12865.2	15249.7	19770.3	NA	16848	10131.8	3771.45	19290.8	14447.3	16374.5	NA	13415.2	10185.6	13491.2	NA	17620.7	NA	19492.1	8854.41	13169.4	NA	6158.43	11455	16198.1	8043.29	12969.8	14011.5	11214		0.27039	0.480034	0.28314	0.33628
B7ZBB8	PPP1R3G	Protein phosphatase 1 regulatory subunit 3G	NA	11183.5	NA	NA	NA	NA	NA	15471.9	NA	NA	NA	NA	9440.23	17185.3	19123.4	10524.5	NA	48794.2	17578.1	35113.1	5205	NA	NA	NA	NA	12723.8	10644.8	NA	7568.58	NA	NA	NA	NA	13671.2	16079.7	NA	NA	NA	NA	12107.3	7586.79	15126.1		NA	NA	NA	NA
B9A064	IGLL5	Immunoglobulin lambda-like polypeptide 5	53647.1	32298.1	40859.5	14621.8	13350.5	NA	42014.9	56991.6	22120.6	53952	85052.7	18059.8	9675.63	54962.6	66979	NA	NA	47726.8	NA	NA	NA	61470.9	NA	NA	30456	13490	12086.7	51502.3	19300.8	NA	NA	16609.6	13788.8	15680.3	122815	89034	23000	NA	56804.9	24283.9	18739.9	43638.7		NA	NA	NA	NA
C4AMC7	WASH3P	Putative WAS protein family homolog 3	75349.1	87298.3	81579.2	90495.7	101377	98551.3	89829.6	81148.7	88868.6	85260.7	86321.3	101554	87259.6	105288	68969.8	74234.3	68433.2	94706.4	62180.3	99819.4	77490.1	76401.2	79128.7	87936.5	88517.1	104747	87404.8	86605.5	69478.6	77518.5	84985.1	78779.1	83574.9	98493.7	129753	74450.1	86622.4	93200.7	98618.7	113724	88359.1	101876		0.296779	0.018945	0.342501	0.0086259
C9JLW8	MCRIP1	Mapk-regulated corepressor-interacting protein 1	20295.9	17911.8	12026	26132.2	30999.2	16890.2	21281.8	22004.4	11910.5	18655	18676.7	22140.6	16589.8	22656.5	15597.5	14769.1	15626.3	7217.4	13776.1	14489.7	11766.3	18074.3	14336.7	10764.7	26491.3	28382.3	16787.4	26028.1	13341.9	13553.3	NA	17838.1	27687.1	11211.8	24720.9	NA	30116.9	16272.4	21408.6	14359.6	11552.9	25552.3		0.470593	0.0410173	0.405909	0.0333704
E9PAV3	NACA	Nascent polypeptide-associated complex subunit alpha, muscle-specific form	683461	731360	694603	559756	560085	362548	644997	625038	578854	618066	637365	537532	519545	509377	514911	549515	554399	437104	457427	377368	624945	611669	602033	589915	565585	517145	401901	530779	590416	635551	497105	519981	529293	398763	490375	606400	633860	648038	630435	431094	601902	496169		0.381185	0.0980474	0.353771	0.0485615
E9PGG2	ANHX	Anomalous homeobox protein	5600.25	NA	3894.44	3750.8	4142	4176.49	7482.69	NA	5685.42	5492.54	4671.91	3863.86	4507.34	3243.02	5394.44	4233.18	1997.12	NA	3176.54	1441.26	2000.66	5071.32	3162.86	7042.59	NA	NA	4085.75	4431.99	5526.95	4816.13	6875.09	3563.72	2343.39	3065.27	NA	NA	4734.96	4711.15	5884.51	5656.3	NA	8259.98		0.100551	0.53774	0.103583	0.454827
E9PRG8	C11orf98	Uncharacterized protein C11orf98	3078.91	3365.79	8784.07	8655.76	6879.58	5325.17	5940.8	4672.01	5670.35	5805.62	8853.87	8194.1	5348.53	6147.65	NA	NA	3293.48	4740.06	4154.46	2202.35	6396.04	3462.07	4825.32	3757.55	5983.25	7674.25	2550.62	9520.46	5015.8	4551.54	4537.54	8925.02	8229.8	3517.26	5491.31	4251.42	NA	5108.98	6174.87	5776.73	3254.42	12150.6		0.0655363	0.761545	0.171952	0.236613
F5H4B4	FAM227A	Protein FAM227A	4806.83	2889.31	5192.7	2247.11	NA	933.789	NA	4685.66	2293.55	4631.37	1797.76	1148.51	NA	2029.31	4897.11	916.04	1008.98	NA	NA	NA	939.002	5634.64	2950.44	NA	3126.05	NA	742.869	5484.69	3979.1	767.841	1450.39	1953.49	1389.58	963.641	NA	6344.29	1086.03	1167.92	7795.05	1925.79	1845.32	3201.43		NA	NA	NA	NA
L0R6Q1	SLC35A4	SLC35A4 upstream open reading frame protein	26008.5	23242	30297.2	26591.5	36152.4	48316.1	31882.1	28096.6	21668.3	28481.6	29016.3	29637	43784.9	27433.4	71744.4	87418.3	94984.3	144489	132911	69581.2	70960.8	35108.1	23647.9	24117.4	42060.7	26364.3	58125.6	38754.9	47567.3	25316	33163.3	26434.9	31684.7	53221	472.296	17330.6	23410.5	18330.7	21324	20408.7	24969.6	21921.3		-1.35427	7.60607e-05	-1.40648	3.55702e-05
O00115	DNASE2	Deoxyribonuclease-2-alpha	91907.2	96160.4	50653.1	73160	84960.8	90490.8	100466	112410	101445	51800.2	72451.8	69539.4	90183.8	109641	92105	119420	69547.4	65600.8	68571	65682.3	103444	108479	96599.1	57310.2	71348	77124.3	79056.2	99409.4	88508.4	83767.3	63787.4	77441.4	72969.2	79858.6	139064	102275	114603	65371.5	84164	91037.2	91636.2	91634.4		0.112535	0.644044	0.163826	0.533299
O00116	AGPS	Alkyldihydroxyacetonephosphate synthase, peroxisomal	71978.9	83899.4	80354.8	79507.5	76009.4	74603.1	84623.2	71410	74302.2	65883.8	83456.8	71556.9	81535.9	68555.8	76360	103904	120005	104699	105400	68925.2	105647	77040.6	72749.5	65201.1	76224.2	75503.4	79704.8	81199.7	83219.9	83054.5	77173.6	85506.8	77518.1	100039	87782	81411	69962.1	68087.1	64825	69369.2	79375.6	69941.7		-0.17531	0.216281	-0.244457	0.0973622
O00124	UBXN8	UBX domain-containing protein 8	2868.25	1193.03	1635.65	1451.72	955.265	1302.91	2035.15	3049.89	1138.79	1589.88	2181	1007.37	3569.7	NA	2389.75	2676.07	2618.28	1721.23	4436.41	NA	4215.37	2677.62	2179.43	1418.55	2515.02	NA	2919.09	2371.5	2841.23	2252.16	NA	1351.47	2299.82	3153.51	NA	2827.65	2173.06	1918.75	2418.85	1937.24	2238.15	2132.68		-0.520572	0.00173063	-0.37881	0.0215378
O00139	KIF2A	Kinesin-like protein KIF2A	48811	43313.5	43599.1	49343.4	47926	48669.3	48135.3	46314.6	49385.3	48172.4	47721.5	46527.1	42065.2	51439.2	40170.4	40540.9	41587.8	53842.7	47497.9	42201.6	35574	42926	47074.8	49075.3	47094.5	45008.4	43037.5	44394.2	40447	46062.1	48213.7	48419.4	45489	41113.4	55494.5	54751.7	50796.9	53412	52917.9	56368.7	51875.6	49153.8		0.203716	0.00289295	0.232351	0.00206957
O00142	TK2	Thymidine kinase 2, mitochondrial	44737.5	26866.8	45264.5	53200.8	59529.4	64443	36253.7	50582.9	36479.5	37677	53560.9	54884.9	71187	37674.8	64950.7	80515.1	95699.5	123469	154678	135233	57160.2	48061.8	41055.5	39783.9	49361	50980.8	70682	34532.3	51440.1	34211.9	53638.8	54557.1	56055	95147.9	49071.2	30132.3	36613.8	36054.1	44189.9	40880.1	54464.7	28173.7		-0.901631	0.00537695	-0.822459	0.00495205
O00148	DDX39A	ATP-dependent RNA helicase DDX39A	10086.5	30014.9	12790.3	13247.3	10982.2	10364.2	8520.91	16369.7	11157.6	7626.89	8547.27	9060.29	15154.9	7855.48	10852.4	15530.1	12669.9	8837.56	12032.9	9062.54	11992.7	12252.8	7584.99	12951	3778.59	12289.1	13597.5	7984.92	9972.4	8817.45	5961.26	10308.1	10389.3	13992.2	5423.47	24077	7052.07	9928.07	8466.03	7780.66	12318.9	8328.05		0.0752738	0.758293	-0.107172	0.544507
O00151	PDLIM1	PDZ and LIM domain protein 1	557209	690094	689507	591271	667676	569774	769020	611939	624942	649125	577194	670002	580982	715137	511049	539238	533937	480127	344719	312908	704110	593152	595833	697239	635966	703606	510423	748294	578771	692683	649912	575310	623590	454382	691418	410738	707481	586092	537692	635616	443453	667077		0.566254	0.0261443	0.556937	0.0243473
O00154	ACOT7	Cytosolic acyl coenzyme A thioester hydrolase	221857	179940	180377	197216	160161	155395	111712	208668	163459	155788	196058	163249	159084	113074	183309	141550	160618	155438	160941	152956	114864	215105	176188	151073	173806	160211	141151	111812	208628	167765	129768	187823	155834	150482	132127	200418	147017	140292	119287	122869	121714	130696		0.271395	0.118496	0.239957	0.123985
O00159	MYO1C	Unconventional myosin-Ic	501606	450123	502048	433656	515057	520964	424118	521857	426359	503815	452938	490179	542402	420922	611915	615431	638058	764342	922539	854619	512441	514561	458457	509730	481308	513156	505242	409688	516813	433520	542901	484357	505824	548396	516518	597115	412725	493805	499357	483813	509562	403166		-0.398618	0.00433034	-0.376	0.006431
O00160	MYO1F	Unconventional myosin-If	50179.2	52221.8	47647	41507.7	41156.1	34813	54648.5	40322.5	48868.2	49096.1	47674.9	40021.3	33347.9	57026	31365.3	34926.2	24009.2	35565.8	24950.6	27044.3	31137.1	35870.7	46919.2	45145.9	48560.3	38710.5	33595.7	49290	35526.5	45481.8	47167.9	37911.6	33465.4	31360.4	55729.9	34964	47745.3	38575.1	42207.3	45269.3	45081.4	51217.6		0.611346	0.000596465	0.606069	0.00113914
O00161	SNAP23	Synaptosomal-associated protein 23	77919.9	105061	98591.5	85152.6	82648.1	70335.6	102448	73590	93110.3	97191	74234.5	85007.9	78489.5	95165.3	58953.9	79318.9	76709.5	63747.2	62537.6	65784.4	81481.7	72363.9	92796.4	87607.2	72852.3	77097.1	84363.2	107160	70831.1	98702.6	81854.5	72823.2	71819.2	80958.9	69233.9	76615.6	96840.3	94136.6	76612.2	86064.4	87563	92211.5		0.423197	0.0101199	0.39131	0.0111385
O00165	HAX1	HCLS1-associated protein X-1	NA	NA	NA	NA	NA	NA	NA	7674.25	NA	NA	NA	NA	14855.6	NA	NA	24812.8	38094.2	NA	54436.4	47782.8	27558.1	10886.4	NA	11552.3	NA	NA	17514.9	NA	12735.5	NA	NA	20308.9	NA	29901	NA	NA	NA	NA	NA	NA	NA	NA		-2.47111	4.84482e-06	NA	NA
O00168	FXYD1	Phospholemman	29526.8	39950.9	44918.6	42347	67758.9	71261.3	61141	40211.5	36886.2	55855	32024.4	87720	80429.2	63502.8	57084.9	94757.1	77498.3	93432.9	90718.4	150421	96648.2	41649.2	41050.4	45850.4	49240.2	79969.9	83974.5	63589.8	54538.1	48886.3	54812.5	46079.1	84493.2	64458	57387.7	40539.5	21211.1	23022.5	43067	49155.6	55885.9	19295.9		-0.738861	0.0118125	-0.603621	0.0530619
O00170	AIP	AH receptor-interacting protein	92150.4	82772.7	79445.7	82594	88601.8	86152.5	89509.8	91225.2	76517.8	80851.6	83577.7	85896.5	91498.1	83676.3	74394.3	69057.4	58836.9	58142.6	69276.9	67142.4	71293	85932.9	66898.4	77329.4	75869.2	87718.5	82097.5	85162.6	78176.4	73741	75333.7	82520.5	82186.6	75979.5	70598.2	80928.2	84936.7	77577.6	72811.3	82991.7	90481.5	81368.9		0.439658	0.000803738	0.441386	0.000774367
O00178	GTPBP1	GTP-binding protein 1	51107	52618.3	53343.3	50763.4	48037.8	45676.4	49242.6	49283.4	46163	46294.4	48496.3	50070.3	50093.2	47235.4	43218.7	34811.5	40773.3	50645.2	39828.2	40876.8	33683.8	48477.4	46734.7	48008.9	44514.7	52576.2	42747	49840.6	46588.4	45880.1	39533	45578.2	46105.8	40527.6	45688.9	60294.8	43403.7	51315.3	45255.9	39787	45948.3	47604.1		0.361748	0.000167525	0.33357	0.000118667
O00182	LGALS9	Galectin-9	NA	9616.89	NA	3093.13	NA	4108.56	7554.75	3219.51	7771.43	NA	NA	NA	NA	4008	NA	5618	NA	13973.5	NA	NA	3850.3	NA	7241.9	NA	2004.1	NA	4036.93	4423.52	NA	8013.65	NA	NA	4330.89	3581.94	4849.93	2319.29	5949.93	NA	3503.77	4357.94	8227.64	5617.81		NA	NA	NA	NA
O00186	STXBP3	Syntaxin-binding protein 3	73460.8	82731.5	77935.9	80477.1	81170.1	86085.5	76835.5	81274.4	83055.5	73190.4	81670.2	73800.2	89917	75869	70358.1	74294.5	63828.3	86027.9	70302.3	66738.1	64250.9	76043	79752.6	74000.3	81809.4	79425.2	84124.9	70047.3	74541.5	79146.8	68970	79652.6	78035.5	75080.5	81378.5	92704	90361.9	83741.7	90367.8	86107.3	99162.6	72484.2		0.265082	0.000426171	0.2846	0.000511129
O00192	ARVCF	Splicing regulator ARVCF	NA	NA	3215.1	NA	11165.1	10.3375	6351.64	1414.51	920.026	192.899	NA	12281.9	1971.24	NA	NA	NA	NA	NA	NA	NA	NA	NA	662.758	NA	12.3608	7381.33	100.543	NA	3039.76	2059.75	NA	NA	4590.19	NA	NA	14137.2	NA	NA	1896.91	22313.7	NA	NA		NA	NA	-0.294743	0.476629
O00193	SMAP	Small acidic protein	54710.7	66135.9	49650.8	43202.8	43119.5	48085.3	64773	52168	49859	57972.6	52942.6	46207.5	43238.8	48312.5	43424.2	42818.6	41830.1	35961.8	31716.9	26871.7	32821.2	44554.1	50195.9	44962.1	50060.5	39146.1	45228.6	47800.1	49586.7	53229.1	37092.3	38206.3	40009.5	26891.3	33974.3	50611	56801.5	52201.3	52771	44735	59859.4	45630.5		0.549	0.00367983	0.512472	0.00212784
O00203	AP3B1	AP-3 complex subunit beta-1	259834	257928	242108	250180	255046	258877	217022	259652	253752	247224	249987	256403	266682	234588	239177	223395	212958	285773	236185	250203	199884	256464	261687	254760	263274	246599	251062	223683	245809	241512	256873	260706	249052	271200	293833	294570	287154	282662	280765	293875	274545	241738		0.206836	0.00375548	0.250011	0.00024897
O00214	LGALS8	Galectin-8	NA	NA	NA	NA	NA	NA	NA	NA	NA	8475.99	NA	NA	NA	NA	NA	NA	NA	NA	NA	NA	NA	NA	NA	4106.02	NA	NA	12774.9	NA	NA	NA	NA	NA	NA	NA	NA	NA	NA	NA	NA	NA	9892.88	NA		NA	NA	NA	NA
O00217	NDUFS8	NADH dehydrogenase [ubiquinone] iron-sulfur protein 8, mitochondrial	72326.4	72217.4	58271.4	90834.1	105333	124469	55970.4	88244.9	69502.4	63801.8	78572.5	102122	112252	70024.6	155278	156811	174992	105343	128642	76345.2	70494.2	96917.8	59920.8	72243.9	96536	98914.1	134728	62625.6	108974	69515.4	97892.9	93481.4	107607	79955.8	81031.9	81399.8	76085.7	61669.4	81904.2	69181.2	85757.2	57200.1		-0.430818	0.162099	-0.372541	0.170276
O00231	PSMD11	26S proteasome non-ATPase regulatory subunit 11	203212	214839	202238	197074	187628	193107	198063	201489	196041	196691	211601	192371	191735	197733	220719	233411	240255	229036	246770	270628	202527	205243	207544	204129	193995	182903	194120	186355	203736	205666	205505	202753	193599	202511	209033	223198	217330	211984	200890	207212	189909	200265		-0.10436	0.0706363	-0.0927433	0.0983636
O00232	PSMD12	26S proteasome non-ATPase regulatory subunit 12	180450	192346	196097	186347	190243	184110	194748	171704	185675	195006	186482	193175	181378	183876	192756	219475	228745	221795	232956	293823	211714	170974	195444	183702	195646	188350	197656	183871	181776	193123	197495	190546	191270	199794	196590	213206	201472	201152	197209	198248	193083	196437		-0.136459	0.0893413	-0.146238	0.0870824
O00233	PSMD9	26S proteasome non-ATPase regulatory subunit 9	126167	121545	116125	125868	116101	129097	110257	123051	124561	122639	123931	111002	129072	110811	122846	134016	133605	130926	141007	148697	116806	115917	122490	125785	123105	116692	124213	112142	106932	126574	107467	123620	106688	129058	92181.9	106402	119593	117901	109478	116914	114175	111291		-0.0146503	0.806255	0.00534957	0.928758
O00244	ATOX1	Copper transport protein ATOX1	27107.3	36242.4	38386.6	22312.6	26794.8	24721.5	29858.2	26511.1	29616.7	26223.9	33009.1	27920.5	32905	30856.2	26671.4	21048.6	28756.5	13471.5	12202.9	NA	18905.5	32027.1	25792.4	28271.6	26853.2	31085.2	28508	38704.4	27647.9	27174	21336.1	16501.6	21229.9	15959.2	28030.5	25000.4	28850.1	21369.6	29894.5	20134.1	27066	33047.9		0.49801	0.0426515	0.546433	0.0148387
O00258	GET1	Guided entry of tail-anchored proteins factor 1	19917.2	21409.2	24485.3	17946.8	20655.8	31189.7	30370.3	20450.1	15983.1	19125.7	17036.5	18937.4	20128.8	18444.1	19640.9	17630.8	16358.9	21129.3	12804.9	11471.4	14680.6	17473.9	15494.1	14912.8	24031.9	14377	15317.3	17041.4	22804.3	19121.6	8535.84	11922	14474	16816.2	16239.1	15496.7	15084	14440.1	16127	16036.1	21184.6	17992.8		0.444771	0.010392	0.193063	0.0758456
O00264	PGRMC1	Membrane-associated progesterone receptor component 1	367248	313464	383940	313817	342967	439173	483711	376906	270323	393933	357717	368845	378128	418679	816709	839553	1.17081e+06	427421	453310	977636	475481	349367	281775	442094	341203	407963	411142	383454	419039	337128	514166	273603	296264	300141	536925	374222	343196	333787	320631	375259	361930	466709		-0.743783	0.0261443	-0.76238	0.0209642
O00267	SUPT5H	Transcription elongation factor SPT5	24207	23341.4	24326	24996.8	23952.2	27529.7	29350.6	26362	24268.5	27180.8	23406.7	24845.1	26177.1	26156.6	25946.2	27779	26763.1	23405.3	30731.8	22471.8	27290.6	23610.6	24173.6	24614.9	27554.7	22539.9	24709.3	26740.5	23912	24097.7	27518.4	24469.5	25152.3	28818	29458.7	28261.5	29468.1	23315.3	22370.4	26129.4	28608.3	27792.2		-0.00296483	0.976811	0.0280112	0.748098
O00268	TAF4	Transcription initiation factor TFIID subunit 4	29458.7	27121.2	24515.9	24664.3	33068.5	19864.5	20354.8	27301.2	29636.8	20556.9	25957.4	22949.2	16249.7	19414.4	13522.9	7629.33	8893.09	7051	524.919	10942.9	5232.35	20195.5	20937.2	16077.5	15574.3	16457.5	12874.7	13676.5	17176.1	17608.6	12647.9	18893.4	16742.7	13257.3	17251.3	28766	24408.5	20175.8	25697.7	26615.2	18602.6	19241.1		1.29419	0.000253295	1.1912	0.000504738
O00273	DFFA	DNA fragmentation factor subunit alpha	34886.8	34666.8	29608.5	28034.3	28193.7	34259.8	30129.1	32615.4	30157.8	27730.9	27901.9	29798.5	33941.2	26366.4	33743.7	37923.8	36363	31030.3	37057.2	33943.2	37408.9	31508.8	26966.7	25701.1	25836.1	27524.5	29481.1	36462.1	29382.6	32418.2	26898.1	29599.9	29235.7	30523.2	24052.6	35953.7	31468.4	25714.4	29547.8	27718.9	30312.6	28343.4		-0.0929311	0.313778	-0.135652	0.123097
O00291	HIP1	Huntingtin-interacting protein 1	132670	159297	138715	126934	121765	83391	155467	129652	160436	140790	136958	112402	79065.6	167823	97822.1	113964	89027.6	97502.9	72945	51111.3	96428.7	132259	162584	149166	125548	117006	82644.8	157410	109715	153593	130344	129222	108227	73344	160649	84891.4	125430	108414	88339.1	105056	78788.1	130590		0.659389	0.0110088	0.683371	0.0134701
O00299	CLIC1	Chloride intracellular channel protein 1	2202578	1.775e+06	1.86461e+06	1.82535e+06	1.6834e+06	1.802e+06	1.61494e+06	2.069e+06	1872617	1.7187e+06	1.79834e+06	1597853	1.84153e+06	1.67836e+06	1.74492e+06	1.35984e+06	1.32395e+06	1.68605e+06	1.13891e+06	1.27797e+06	1.43939e+06	2.08905e+06	1.81105e+06	1.88736e+06	1.78499e+06	1.74184e+06	1.64249e+06	1.80717e+06	1.89222e+06	1.72478e+06	1.69346e+06	1.73408e+06	1.5935e+06	1.70019e+06	1.67948e+06	1.66664e+06	1.84896e+06	1.7437e+06	1.52528e+06	1.76045e+06	1.52706e+06	1.91161e+06		0.496322	0.00301059	0.495466	0.00193283
O00300	TNFRSF11B	Tumor necrosis factor receptor superfamily member 11B	9345.14	NA	NA	19456.5	8848.23	20139.4	NA	NA	NA	NA	15335.6	7288.61	12482.7	NA	NA	5906.3	NA	NA	NA	NA	NA	7362.57	NA	NA	15489	9328.12	12994.1	NA	4784.06	5896.6	NA	14048.2	NA	10891.3	NA	NA	NA	NA	NA	NA	NA	NA		NA	NA	NA	NA
O00303	EIF3F	Eukaryotic translation initiation factor 3 subunit F	305080	349279	324446	308364	320137	301577	304013	307119	340256	322561	319627	330884	301393	295408	338276	319755	334439	354033	393988	387772	291623	299915	352987	329891	325742	309719	294909	294805	305234	335128	305250	340467	314924	332873	386268	401127	339340	361812	305432	324502	331980	364511		0.00410951	0.945986	0.0265529	0.66767
O00330	PDHX	Pyruvate dehydrogenase protein X component, mitochondrial	71332.4	47196.6	60325.5	81290.3	98315	117606	58456.1	83144.2	51473.6	59565.2	83320.8	90468.8	113137	62378.4	221652	322382	403561	655937	762876	472674	214458	98720.5	49899.8	71912.8	84653.3	95687.7	130706	55246.5	121207	56241.6	136591	111618	133406	194842	74441.8	43505.1	43837.2	47796.6	56281	57547.4	56549.6	43974.3		-2.23718	6.39798e-05	-2.17847	5.10882e-05
O00399	DCTN6	Dynactin subunit 6	20957	19998.8	26131.1	16854.8	16753.1	18899.1	20850.5	25848.1	19418.4	18728.4	36432.4	17086.4	24907.1	20000.1	23981.1	24349.3	20314.8	16000.6	19254.9	21784	33159.3	23726.5	20049.6	15397.1	19545.3	15808.3	18041.5	17961.8	24526.9	17256.9	10845.4	16466.8	17403.2	20065	18338.6	25350.4	18484.6	16842	16764.8	14247.8	15171.7	19643.1		-0.114611	0.517755	0.0655313	0.763129
O00400	SLC33A1	Acetyl-coenzyme A transporter 1	55762.3	55063.6	48557.4	46802.4	56700.7	31238.7	41484.2	60618.5	64787.3	65601	52932.5	55744.8	47221.7	37700.5	50484.9	47835.5	58474.3	57817.5	50158.7	53098.7	57441	46407	49969.8	49639.5	60028.5	59569.8	44411.7	48050.1	34211.5	49901.9	78326.1	49417.5	43923.8	56153.2	61776.1	55108.3	41942.6	52191.5	49634.7	60436.1	61198.7	55546.7		-0.0829504	0.572829	0.123969	0.37764
O00401	WASL	Actin nucleation-promoting factor WASL	77304.5	77652.9	68671.1	63705.3	62714.2	71168.7	79213.5	80644.8	76563.5	69906.5	72385.9	70599.2	68171.8	76917.3	63616.5	51453.9	47974.3	60959.3	48459.4	43567.3	59156.3	67530.5	78591.6	73677.2	75053.3	71925.7	63923.1	74278.7	57163.1	69992.8	60933.8	60809.4	64089	56179.3	92498.2	83135.7	67272.9	61893.6	56686.5	70845.3	67452.3	71885		0.479367	0.00133572	0.543126	0.000344548
O00410	IPO5	Importin-5	469574	478967	533400	488844	424105	454460	491157	487327	466714	479195	477253	410780	431915	499568	430419	351166	397688	296854	285214	303722	400024	478752	461042	512670	431070	431069	403374	513997	452787	459999	459914	487740	403740	418185	506701	524845	472956	532154	493780	428457	469813	553951		0.573498	0.00348648	0.554904	0.00392271
O00411	POLRMT	DNA-directed RNA polymerase, mitochondrial	NA	NA	NA	NA	NA	NA	NA	NA	NA	NA	NA	NA	NA	NA	NA	NA	2777.21	NA	4100.47	1789.65	1811.98	NA	NA	NA	NA	NA	698.106	NA	NA	NA	NA	NA	NA	NA	NA	NA	NA	NA	NA	NA	NA	NA		NA	NA	NA	NA
O00423	EML1	Echinoderm microtubule-associated protein-like 1	19680.2	19447.8	14942.5	16596.8	22145.8	18606.4	19109.5	21152.9	19703.4	18657.8	14513.6	23726.1	19872.2	21729.1	17983.1	10968.1	10635.7	19845	12057.8	9587.9	10537.9	18087.3	19058.3	20943.7	18777	20941.1	16156.4	15589.2	14320.3	19276.9	17944.8	16570.4	18338.4	14770	13874.9	19563.3	16578.6	20274.1	18790.6	24342.3	22271.5	16041.3		0.403182	0.00945264	0.50367	0.00386989
O00429	DNM1L	Dynamin-1-like protein	516020	424950	434238	444451	410370	395266	464894	514473	433191	443110	449896	400699	426082	457840	463591	409604	404402	448024	432197	438163	422019	504254	425519	447458	445901	405754	380892	441549	481196	432534	444007	445830	401245	406465	452455	373321	327938	317056	295497	309219	312463	336897		0.158312	0.0620632	0.194989	0.0144462
O00442	RTCA	RNA 3'-terminal phosphate cyclase	58625.4	71518.2	65635.6	51775.6	59321.7	55119.1	51292.4	62808.4	62056.6	59622.6	59225.3	52675.3	69514.2	52765.1	70223.6	64427.6	62156	89846.6	68874	70633.2	63116.9	64296.2	57291.7	59595.4	39349.2	63430.5	49986.3	47043.1	62860.5	66355.3	66207.4	59882.1	51775.6	60777.8	55212.1	72367.9	66727.9	64153.6	50970.2	70968.7	61339.2	52978.9		-0.131768	0.144037	-0.0897343	0.235866
O00443	PIK3C2A	Phosphatidylinositol 4-phosphate 3-kinase C2 domain-containing subunit alpha	40423.6	40741.9	40568.8	37414.9	36804.2	34023.6	38943.6	42255.6	42567.7	37004	41885.1	38656	33289.1	41489	38978.1	44886.2	38557.8	59739.8	40627.5	48668	35220.9	38296.6	38602.2	39372.1	40297.8	41435.4	33503.4	41444.1	40205.3	37869.8	43044.6	37086.4	36391.3	36606.5	46942.6	38168.8	33132.6	32717.5	29908.8	37072.6	34876.1	37782.9		-0.0808563	0.332337	-0.0210391	0.827652
O00458	IFRD1	Interferon-related developmental regulator 1	4489.95	NA	4457.24	4727.74	6782.66	5398.89	6997.28	4417.35	4803.02	1498.63	3347.44	3267.25	2560.98	4166.6	5091.19	2730.47	2290.95	NA	1599.07	NA	5219.46	4396.19	5356.47	6193.48	3919.09	6556.57	3643.71	5345.08	2598.59	4692.15	NA	5713.76	4311.25	5919.13	NA	NA	5336.89	4328.78	5978.26	8505.69	6544.86	5749.64		0.163594	0.269569	-0.160058	0.340929
O00461	GOLIM4	Golgi integral membrane protein 4	49918.5	33061.4	33744.5	39130.8	35535.9	28672.3	41201.1	43606.5	32785	34521.1	40508.7	39007.2	32612.3	35119.7	23179.1	13691.1	16698.5	14870	13766.6	11931.8	18207.5	39575	29301.1	29953.7	43065.3	31824.8	33735.9	32773	37237	32095.6	28272.7	28880.2	31262.4	25201	29008.1	44751.1	38403.6	32615.2	33662.4	32518.1	37436.7	37043.9		1.03747	7.5431e-05	1.05502	2.81371e-05
O00462	MANBA	Beta-mannosidase	21085.7	39891.8	18907	19373.1	21281.6	20863.6	51145.2	23181.2	32645.1	18022.2	19150.7	22267.6	28180.2	53744.1	21779.4	29124.5	NA	NA	NA	90548.4	46501.3	20070.2	30495.1	22746.8	14235.7	19981.8	23066.4	45412.5	21713.9	26179.3	16360.7	17686.3	21254.9	20373.4	48557.2	43315	54564.4	30972.9	38929.8	42427.4	33489.2	64496.2		NA	NA	NA	NA
O00469	PLOD2	Procollagen-lysine,2-oxoglutarate 5-dioxygenase 2	537248	639972	676523	426155	457312	276632	488177	472811	640308	651430	412313	442950	272400	491051	759486	513892	381735	494586	490940	474657	458836	555203	620396	636728	404263	416762	243127	483869	548831	624645	609653	431405	429374	243108	500716	464590	587404	575748	413387	461531	210314	881505		0.077187	0.767937	0.0475559	0.860753
O00471	EXOC5	Exocyst complex component 5	31407.8	34096.7	32747.3	33857.3	33395.8	37004	33900.7	38910.2	31792	30561.1	31741	33077.2	40619.8	38533.9	35385.9	36069.9	35022.4	32832.8	38766.6	38350.4	33994.7	31780.7	30271.3	35146.8	23907.6	30107.7	33564.5	34442.6	32269.9	31748.7	27436.4	36277.3	33108	39863.9	32767.1	40816.5	32249.7	33774.4	32032.3	29081.7	36713.6	33293.4		-0.00926643	0.881019	0.055308	0.502207
O00479	HMGN4	High mobility group nucleosome-binding domain-containing protein 4	12264.8	7293.12	18678.8	20749.9	15719.7	10769.9	9961.21	12787.7	5262.22	NA	26383.2	13906.5	14498.6	9611.43	7760.8	7904.13	13396.2	20604.4	19209.7	15609.7	NA	12523.4	5887.32	15272.2	14806.3	13330.2	9207.33	12227.5	14579.9	6346.21	10358.4	21551.1	14591.1	NA	14170.7	NA	7477.55	14020.7	21941.8	16134.4	5214.52	10467.8		-0.0232025	0.940941	-0.0330196	0.927899
O00483	NDUFA4	Cytochrome c oxidase subunit NDUFA4	104648	61504.8	45424.5	123693	103730	166916	63941.8	107486	46190.1	53421.9	125050	92069.4	147317	72983.6	237560	231197	270891	255678	310631	204847	149563	129868	47430.8	56632.7	98542	103795	152817	57526.3	129342	55442.1	116132	116430	128512	133826	85048.2	46335.7	54114.6	39830.6	61668.1	56922.4	70776.4	62382.5		-1.23603	0.00197972	-1.2538	0.00112183
O00487	PSMD14	26S proteasome non-ATPase regulatory subunit 14	78988.2	98307	92312	84314.8	77378	90356.2	84574.6	88307.2	88449.5	88200.9	82291.8	85597.5	92444.9	77852.5	102229	109894	108120	121022	105168	123780	95604	90954.5	86677.6	82977.3	82637.4	75419.7	83804.7	81415.3	95564.2	93710.4	85927.8	89179	82290	89869.4	90990.1	107459	89872	91990.4	83995.5	85816.4	84259.5	89637.7		-0.213368	0.00338998	-0.19726	0.00138152
O00499	BIN1	Myc box-dependent-interacting protein 1	43557.3	47732.9	49747.9	47239.6	53364.2	67067.2	50266.2	42503.4	45429.3	46778.3	48871.2	54003.2	65534.1	40309.9	44566	57378.4	60868.6	52692.9	60574.5	69427.9	51794.6	45177.2	41313.3	46948.7	51607.7	53126.6	65462.7	44053.6	46495.9	47040.4	52448.9	46947.1	50456	67266.1	37521.7	33606.4	38594.7	41502.3	40346.6	51778.7	56875.4	38780.7		-0.0469043	0.698558	-0.0879233	0.499634
O00501	CLDN5	Claudin-5	6955.91	12351.7	NA	12818.5	30788.8	NA	17597.8	14707	12712.8	11932.1	13275.2	32864.5	9949.69	21124.9	11897.3	11469.8	11755.9	13266.2	22940.7	13665.7	18179	9335.65	15015.6	14183.7	7939.19	36296.4	7057.25	16537.3	10893.7	12871	16974.1	10699.5	27920.5	9275.47	17570.3	NA	25177.5	13509	30029.3	47524.4	11234.3	9751.22		0.0107259	0.976355	0.106653	0.694157
O00505	KPNA3	Importin subunit alpha-4	112251	117075	127706	111295	99847.7	96523	112205	95865.9	103703	126880	117737	102897	99906.9	103013	84373.3	92221.8	95777.7	122223	86632.4	84054.1	94860.4	94940.1	115023	104874	131272	102691	90708.1	106119	92388.2	116103	103924	100051	93355.3	81544.4	98154.4	115114	115571	111998	105698	101157	96619.3	100036		0.33658	0.00328145	0.307285	0.00760766
O00506	STK25	Serine/threonine-protein kinase 25	38863.6	31200	31453.9	33446.7	37288.8	38788.8	32999.5	29426.5	30968.9	28185.5	30784.6	35384.6	29906.3	41452.6	25912.6	29008.7	20936.9	28096	29090	36829.6	31152.7	29578.3	30021.7	36655.8	35039.9	40242.9	29970.9	37835.7	25640.5	28645.4	30370.9	33217.3	30873.5	29604	52448.2	23390	23582	21799.3	23698.1	31530.7	23917.6	31676.9		0.306923	0.016043	0.226591	0.0821726
O00507	USP9Y	Probable ubiquitin carboxyl-terminal hydrolase FAF-Y	130286	136897	131504	142889	134565	124733	130091	133368	139419	123547	136947	130304	138704	135783	126461	139625	129415	155274	159498	169159	125691	130068	143576	132015	125585	136003	129146	129850	123624	131790	109055	147729	133929	141112	143250	144589	143631	139329	138080	148069	136409	145496		0.0159736	0.786968	0.0468403	0.371967
O00533	CHL1	Neural cell adhesion molecule L1-like protein	22904	24959.3	24330.3	NA	13790.1	35007.2	18793.8	18953.8	25931.5	24232.5	NA	12964.6	23714.2	18224.4	32533.6	36271.4	22677.5	40114.6	28650.3	52517.2	22629.4	25805.3	26286.7	28397	12792.5	12739.7	27160.6	14749	22007.5	24632.3	30975.8	10595.6	10832.5	30982.6	33517.9	12142.4	7067.91	NA	NA	NA	14414	6068.57		-0.398246	0.108632	-0.501597	0.0337596
O00534	VWA5A	von Willebrand factor A domain-containing protein 5A	38022.4	51102.8	36020.1	42554.3	45437.9	74603.2	40964.1	41468.2	53108	38441.6	39359.2	44778.5	71070.9	37869.9	54391.9	72723.9	64811.3	80272.5	87355.1	97167	47640.9	43608.7	54560.4	35505.1	42977.4	41407.3	71827.7	43300.1	46600.6	47028.9	38553.5	41333.8	42626.5	78032.4	40820.7	52281.9	63213	32107.7	48223.7	43158	78469.3	33596.9		-0.478423	0.0234714	-0.461893	0.0219326
O00541	PES1	Pescadillo homolog	44160.8	36448.6	45258.2	41145.1	35993.9	34528.4	32690.2	37961.1	37738.7	39770.2	40728.1	28239.4	34003.2	38460	34937.7	33882.3	38928.6	60884	45190.7	27370.7	37640.7	32265.5	36356.7	48027.2	34907.7	31806.5	40345.3	28463.6	34752.9	38862.1	44701.3	41827.1	32756.6	38981.2	19545.2	29634.6	29670.2	33054.1	31852.6	33414.8	36049.3	27233.7		0.0538797	0.727324	0.0108546	0.944087
O00560	SDCBP	Syntenin-1	146601	157968	115925	124522	130913	144563	145978	166340	157268	127028	122725	119756	138575	148716	212020	212219	181182	271323	204790	320421	234519	155535	156236	135002	127369	128639	134780	141692	157809	146049	153676	139540	123076	159137	163777	246592	179600	157711	118363	128545	141563	153974		-0.604924	0.000573378	-0.567501	0.00123562
O00567	NOP56	Nucleolar protein 56	69282.9	92317.7	78049.9	71683.7	83772.3	72879.1	78403.9	61326.5	99411.8	79431.3	70191.3	74969.2	73806.8	80534.9	79679.8	95839.4	80551.9	95548.9	110160	71842.4	62115.8	58304.5	87745	87658.8	65667.7	73947.6	86515.6	68807.2	55668.7	88825.8	89136.4	72427.3	83022.7	85695.6	85604.4	61838.4	81363.2	89294.8	66471	77446.5	86400.8	77087.5		-0.000574173	0.996646	-0.00353733	0.982421
O00571	DDX3X	ATP-dependent RNA helicase DDX3X	474638	484676	440387	450585	474105	448047	376601	500393	478027	393231	481417	430156	454533	411409	487573	463740	409589	446469	448463	425032	399584	489053	479897	444020	444495	461935	392587	387744	483393	467207	418803	458872	450934	458909	485122	529439	490464	432223	455187	489195	421914	449576		0.158206	0.0752588	0.177106	0.0435475
O00584	RNASET2	Ribonuclease T2	107885	90065.9	32722.5	79996.9	96469.7	151231	79568.8	95059.6	99882.9	44281.4	66494.5	73941.2	102631	98842.6	99824.1	114135	57868.9	160665	70267.9	42263.8	57266	71397.8	90556.6	31906.6	81428	84179	127057	82809.1	70333.8	69674.4	54628.4	69525.1	81761.6	90009.1	116002	47051.2	110231	41357.8	100561	111591	104463	78314		0.193476	0.635341	0.14349	0.674227
O00592	PODXL	Podocalyxin	55575.4	26842.3	23354.2	18602.2	34680.8	31741.6	22595.4	46386.9	23916.3	20533	21845.7	31261	26154.8	24365.5	63639.9	24347.5	25234.1	20465.5	26037.6	19858	22295.3	41446.7	21334.6	25155.9	17418.9	25697	19880	24903.8	32309.7	22275.9	27962.2	17280.7	24260.8	20426	30135.4	33771.4	30554.5	29315.1	28865.5	50261.4	20809.2	21591.2		0.133904	0.689959	0.067528	0.827157
O00622	CCN1	CCN family member 1	127809	92423.6	140709	172721	113907	114770	178227	126655	120913	139356	181394	111772	94882.8	237844	88048.7	52655.7	108368	117858	88327	86326.5	104808	108752	111453	198020	136642	168363	84073.1	174682	80906.5	88993.3	161451	151357	129977	113446	179375	69288.9	107182	156132	101443	154202	103707	208636		0.630186	0.0126016	0.726363	0.0121638
O00625	PIR	Pirin	62390.8	63863.9	56301.5	66140.9	57102.4	86567.6	56505	72127.1	62635.2	53256.3	67568.6	58722.9	93071.2	49872.2	129181	148715	154264	146218	163779	203067	129308	80385.4	56228	54997.5	62492	52844.6	79898.9	57228.8	86704.2	57907.5	60711.6	73318.2	66570.9	100446	63781.3	45862.8	42246.5	45974.4	46795	34480.1	37424.8	44801.4		-1.09143	1.11977e-05	-1.05615	3.73081e-05
O00629	KPNA4	Importin subunit alpha-3	189056	131943	169550	135493	146148	137109	132866	175316	144502	136747	159200	133172	160975	144137	155237	170971	165665	159973	152339	176877	146128	178528	158592	159293	150377	132204	148194	136724	148422	149074	143810	144693	147086	144839	115210	138525	154278	136531	134390	140258	158455	153768		-0.00226007	0.985228	0.0398562	0.616677
O00635	TRIM38	E3 ubiquitin-protein ligase TRIM38	9021.53	10941.9	11715.1	10523.7	6780.76	9783.16	8116.21	9861.05	11800.1	8578.34	11275.5	8683.9	7419.82	7226.49	9016.17	8949.92	7078.98	8601.2	6444.3	10214.5	7299.72	8770.99	10389.6	9443.19	7453.73	8083.63	9207.1	9078.89	10304.6	8756.63	6651.16	8605.98	7416.19	11636.6	7054.14	11527.7	10557.5	6873.47	10511.8	9124.13	8778.6	5707.11		0.0645656	0.537425	0.0616412	0.574925
O00712	NFIB	Nuclear factor 1 B-type	21976.3	28181	24876.4	33152.5	37028.2	23906.1	30044	23865.6	28856.4	31084.5	32108.4	35980.3	24362.9	30031.3	18705.8	22170.2	13755	26836.9	25114.5	15728.1	22397.3	25773.2	29530.1	36262.2	25442.9	38351	24099.6	26156.3	17397.1	26660.3	25227	28711.3	35419	24728.8	27194.6	35012.6	22928	28658.4	49963.4	31932.7	34363.1	23739.7		0.423516	0.0159462	0.498132	0.00447022
O00743	PPP6C	Serine/threonine-protein phosphatase 6 catalytic subunit	39089.8	46614.4	43955.3	43911	45566.6	49662.8	49353.8	44518.9	45068.5	41729.7	43812.4	43941.8	52368.9	49388.3	47566.3	58195.1	56583.6	62732.4	65912	77964.3	64182.7	45381.1	43647.2	41495.4	38103.9	45123.9	53023.6	48742.9	44338.3	42455.8	41345.3	48713.8	44122.2	60093.6	53497.9	36929.8	38434.1	41603.7	34919.2	43037.7	41822.8	48665.5		-0.312507	0.00617398	-0.279163	0.00987792
O00748	CES2	Cocaine esterase	NA	67381.3	20987.4	33695.6	57618.9	51702.3	48723.3	34201.7	26187.4	42808.6	24213.2	25003.3	37209.2	NA	248930	196046	214448	715482	739565	501208	169064	33022.9	25141	NA	21573.9	34138.4	56559.8	32554.8	60661.6	27735.3	38989	40529	36347	88461.8	NA	29847.4	44924	17321.9	28124	12708	19870.4	28441.5		-2.70075	0.000202731	-3.13097	4.19783e-05
O00754	MAN2B1	Lysosomal alpha-mannosidase	167274	167930	86675.1	114468	126770	166532	188516	187063	147278	91563.9	116858	117958	180671	176475	143409	124650	65884.8	69409.8	76068.9	84132.7	172091	175064	141075	86857.2	114573	122578	162790	185605	151510	143839	80776.4	113977	119121	140236	198996	188690	133375	94532.7	121840	114062	145728	165109		0.599931	0.0813459	0.620069	0.0687765
O00763	ACACB	Acetyl-CoA carboxylase 2	26610	14836.3	14720.3	17825.4	23269.1	69450.1	11611.4	36837.2	10488.4	14299.1	15513.1	15251.3	74187.4	11628	194069	338438	243638	433860	510993	498977	243720	53431.6	10002.5	18864	20934.8	20001.5	94578.8	10173.6	83738.3	14634.3	48572.5	44241.9	47770.8	164080	17601.4	12041.6	12093.6	11737.9	9888.36	11921.1	10750.3	11373.1		-3.58007	1.04924e-05	-3.63308	2.25454e-05
O00764	PDXK	Pyridoxal kinase	105658	134454	98996.6	116268	113475	164767	111779	126436	127498	107390	101578	99584.8	167499	112160	213689	265379	348430	304869	504772	498532	291406	129083	129455	96524.3	101591	105424	160339	113029	133515	127961	139917	126616	118108	207161	137264	134947	122703	103337	106393	89369.3	117487	128835		-1.3203	9.04649e-05	-1.30745	0.000107902
O00767	SCD	Stearoyl-CoA desaturase	65826.7	15007.8	54384.8	57093.5	61720.4	161141	19878	78440.9	6816.08	33218.8	51665.5	41673.5	142741	18812.5	452885	929595	1.17596e+06	584367	991795	1077222	1.06521e+06	124450	8463.91	78842.5	46029.7	55566.8	197772	21364.9	253342	36310.9	181359	110770	130843	345496	36602.9	NA	8271.61	5034.04	6735.25	5476.43	5189.43	7381.8		-3.87559	3.59387e-05	-4.15197	4.54636e-05
O14494	PLPP1	Phospholipid phosphatase 1	106444	76178.2	63411.5	50556.2	54622.5	35864.4	87652.1	128937	66985.1	53491.4	67013.6	46104.6	52147.3	58935.1	92268	67067.2	50825.1	69523.4	30899	30115.8	102765	108369	61054.5	59046	53205.5	54130.1	49616.5	60866.8	88869.2	56005.2	56229.9	57033.4	51287.7	45642.6	71067.4	84853.6	41931.3	70748.5	53459.4	77426.2	42082	47414.3		0.218063	0.582861	0.235145	0.544062
O14495	PLPP3	Phospholipid phosphatase 3	424104	219112	321687	409137	341538	513905	140462	341052	210391	316271	376093	308675	474818	134664	181748	115672	150398	229109	157574	134776	76005.7	348006	218673	315754	385642	331703	508009	123139	287595	197061	285512	377823	313187	398576	121674	373438	133526	209645	238013	255155	443635	95961.2		1.23853	0.00367663	1.13978	0.00401533
O14497	ARID1A	AT-rich interactive domain-containing protein 1A	12145.8	20665	15815.4	17559.9	16136.5	16336.5	18290.5	15644.3	19364.8	13926.3	16409.2	13007.5	11778.4	14963.4	12135.1	17523.9	14711.6	19509.8	15656.5	17373	12874	14822.3	15812.1	12268.7	9980.14	12224.8	11970.8	12375.6	7702.68	15474.6	11408	13295.9	15087.7	11211.7	12051.1	11084.1	17858.1	17208.3	16282.3	16935.4	16666.7	18584.8		0.0741842	0.489737	-0.0229467	0.847131
O14498	ISLR	Immunoglobulin superfamily containing leucine-rich repeat protein	96535.5	109197	55962	71287.9	117436	117075	23902.1	103731	104365	63990.2	78534.2	97345.1	131101	25789	67864.2	60563.6	17970.7	77163.3	41861.2	78154.9	18435.6	92801.1	78470.5	62409.4	78728.5	106437	99824.9	19886.9	94725.2	87121.7	67626.4	73048.3	112407	91223.5	33365.1	142479	169681	80435.7	121195	138695	142060	45520.7		0.77842	0.126812	0.849241	0.0856647
O14519	CDK2AP1	Cyclin-dependent kinase 2-associated protein 1	5193.93	7846.26	4248.13	NA	NA	NA	4967.56	5987.67	4813.58	NA	NA	NA	4189.56	NA	5631.95	4866.73	3996.14	NA	NA	NA	NA	6779.5	3631.01	3834.44	NA	NA	NA	4140.11	5993.98	4278.41	NA	NA	2515.19	807.525	NA	NA	5576.15	3747.84	NA	NA	4935.24	1086.94		NA	NA	NA	NA
O14520	AQP7	Aquaporin-7	NA	NA	NA	NA	NA	NA	NA	NA	NA	NA	NA	NA	7499.71	NA	38604.7	61835.7	136155	95254.5	171356	99847.4	31576.2	2184.4	NA	NA	NA	NA	8361.34	NA	NA	NA	NA	8958.91	7481.03	24103	NA	NA	NA	NA	NA	NA	NA	NA		-3.49507	1.17428e-05	NA	NA
O14521	SDHD	Succinate dehydrogenase [ubiquinone] cytochrome b small subunit, mitochondrial	107415	81338.8	75139.4	124150	127045	122597	71588.2	124374	79162.8	76649.2	124045	110442	133096	64807.6	188427	267480	284895	462217	424594	424569	192847	115884	65397	80085.9	104295	111464	156560	60171.8	134516	73005.7	103733	142484	130075	215743	73934.6	34958.4	53893	66410.2	63818.3	74662.7	76113.3	51058.1		-1.45119	0.000166805	-1.43346	0.000228698
O14530	TXNDC9	Thioredoxin domain-containing protein 9	42282.6	34437.1	38294.2	28876.1	33766.5	36208.4	29926.9	39865	31906.5	38899.3	34234.3	34984.4	26939.2	30516.5	34656.6	30063.9	26848.3	42183.6	28331.8	38332.4	20113.2	41707.5	40075.1	37828.3	42755.4	34347.7	36312.7	30843.7	35874.8	32912.3	31502	33589.8	29273.6	31692.7	50843.3	38070.1	26175.9	42505.9	33076.4	21368	31946	32417		0.206686	0.147244	0.194583	0.178369
O14531	DPYSL4	Dihydropyrimidinase-related protein 4	10930	97263.7	41202.9	28753.6	48135.8	26054.2	67195.1	22551.8	92356.3	46701	26991.3	49869.2	NA	67082.3	43540.7	68053	24176.8	113303	133040	118033	35827	23997	93611.3	42014.7	28135.6	48840	18214.7	57217.9	23740	82187.4	36387.4	29799.6	41397.8	26207.4	66246.9	24818.6	71673	35253.8	37872	57594.3	46992.7	76595.2		-0.609194	0.278376	-0.351061	0.507431
O14545	TRAFD1	TRAF-type zinc finger domain-containing protein 1	15900.4	10925.8	15399.7	16305.6	17486.2	22780.8	15176.3	15358	10281.4	12931.6	12463.1	20849.1	14894.1	15471.6	12019.8	9569.86	11364.1	13261.4	7398.23	10264.5	11436.6	11801.4	9932.09	9408.79	14569.9	15873.8	20361.4	10967.6	15644.5	10351.6	12175.9	11786.6	13471.9	12540.3	12367.6	14001.2	11729.9	13438	16589.7	10695.4	12880.4	15541.2		0.401163	0.00973744	0.302799	0.0328698
O14548	COX7A2L	Cytochrome c oxidase subunit 7A-related protein, mitochondrial	39610.7	NA	33773.8	57836.2	52165.6	91440	42015.4	33664.6	27855.7	31766.3	36563.2	35271.2	68913.4	39310.3	50035.1	47005.1	64220.5	99348.2	127168	82011.1	49907.5	31032.4	22516.4	33212.2	50100.3	51158.1	48160.3	38212	25154.4	23820.8	41153.9	46859.3	50295.5	60471.2	47194.1	NA	29875.4	7173.51	13203	30391.7	38363.5	26107.5		-0.340538	0.281395	-0.702576	0.0168773
O14558	HSPB6	Heat shock protein beta-6	574117	379119	498601	235980	318478	269043	389016	721450	302098	451794	455538	481100	255949	451237	749490	208973	306761	69267.8	63436.2	119809	139784	666635	330850	370612	540399	423645	431876	443176	736718	324663	445704	156708	232162	82938.2	642180	999964	250856	315320	273437	225265	570426	318573		1.21146	0.0652036	1.44954	0.0318982
O14561	NDUFAB1	Acyl carrier protein, mitochondrial	41858.3	39983.5	28924.7	30764.2	31263.3	65892.1	30269.4	53482.4	32946.2	29747	37274	43512.4	35295.5	26200.4	134656	63407	102523	22356.8	17856.4	12488.9	19688.9	59421.2	31624.1	28416.1	38427.2	32144	79482.2	30907.3	71562.1	37325.8	45750.7	20148.7	35051	7424.07	34196.2	49414.9	36561.4	27875.5	31179.3	24984.6	34157.4	24207.3		0.00708179	0.991512	-0.00174138	0.997673
O14562	UBFD1	Ubiquitin domain-containing protein UBFD1	109048	132799	128974	133595	126736	105715	121840	112738	129708	143152	131309	132271	114002	110182	102241	107602	123015	143395	124011	115641	107060	119099	128983	133201	120580	118140	106053	115963	113466	127979	135466	139560	123397	114096	122771	144467	148695	141789	149614	156266	123859	121198		0.173967	0.0272099	0.217087	0.0178045
O14579	COPE	Coatomer subunit epsilon	208164	201070	222732	193076	189529	166535	265501	197392	187820	198906	174975	189400	186352	205998	162026	163711	163682	92226.4	154903	159299	193950	194679	192530	177488	179668	179465	189165	247420	191146	207301	169773	177579	171687	161963	184932	236192	186243	207725	186652	176667	197018	213322		0.529758	0.0235808	0.453431	0.0302484
O14613	CDC42EP2	Cdc42 effector protein 2	NA	NA	14769.2	19774	34705.3	11237.9	NA	12901.3	12501.4	25746.5	18017.9	24539.4	19199.7	15987	NA	NA	16724.8	NA	15685.3	NA	9175.43	12532.4	NA	22867.5	29095.6	43452.2	NA	NA	8005.47	NA	48930.2	21747.1	22791.9	24853.7	NA	NA	13148.3	15610.7	25461.5	50537.3	20756.7	18752		NA	NA	NA	NA
O14617	AP3D1	AP-3 complex subunit delta-1	82071	79133.7	77762.2	86077.9	88491.6	77112.2	81054.5	87166	81152.4	80821.9	84139	82126.1	84486	78858.9	79803.9	85692.2	91718.4	110866	95348.2	97202	82364.1	85125.8	80332.7	81450.2	91447.4	85903.8	85268.5	75248.2	81067.3	77059.5	79087	91701.1	82889.7	94949.8	86468.1	87117.1	84043.7	88696.1	87942.6	90529	84176.5	80059.7		-0.0505534	0.293139	-0.0119621	0.74396
O14618	CCS	Copper chaperone for superoxide dismutase	108057	89263.8	95165.2	96509.2	115376	121490	113571	91673.8	100086	112818	93218.9	116989	97088.4	121596	106166	80586.6	95831.4	88543.5	83654.4	106323	65167.2	96348.6	97829.6	117887	103346	119952	113069	117927	77072.1	91635.9	120628	87809.4	104690	87333.8	142615	88724.6	89531	97010	97831.8	111095	105418	114416		0.343354	0.0144056	0.352482	0.0133643
O14639	ABLIM1	Actin-binding LIM protein 1	8335.29	11168.8	8438.24	6513.44	9616.95	10260.6	8716.89	8262.3	11355.4	7632.84	7369.29	10417.8	10063.9	6950.07	7324.27	9653.19	4650.15	12819.4	9322.84	5878.5	5332.31	6944.91	8373.13	7565.81	6806.53	9153.77	8158.97	7840.05	7340.74	10157.3	6662.66	6516.87	7536.51	8589.21	8829.06	9113.38	11871.7	13765.3	12052.6	14282.4	9883.64	9962.15		0.0709296	0.628699	0.0839439	0.584115
O14641	DVL2	Segment polarity protein dishevelled homolog DVL-2	6526.73	5891.67	6719.51	6494.5	6551.88	7939.07	6536.43	7110.43	7001.26	7175.7	9323.59	5791.1	6049.27	7639.13	4573.6	5364.37	5755.53	6030.58	4740.99	3907.16	7961.52	4471.36	5964.02	6429.94	5218.26	4576.46	3989.65	7519.31	10423	4605.01	3966.84	4820.83	5094.68	5565.87	7134.14	7550.71	7636.99	6859	5492.71	5321.6	4002.11	5906.42		0.0342717	0.677912	0.126835	0.209387
O14653	GOSR2	Golgi SNAP receptor complex member 2	62360.2	72543.4	63469	73015.4	74019.7	67828	67835.3	72146	51477.2	60312.1	73485.7	67040.3	57169.6	71006.2	79194.9	79321.9	90987	120841	103952	98275.7	66432.2	69975.1	66987.6	64995.3	64741.2	77553.9	53780.8	48351.4	60527.5	63464.5	76155.9	73589	65933.1	66904.3	74620.6	73411	70832.8	67208.5	48148.2	75135.5	58994.4	71761.5		-0.263923	0.00995979	-0.332743	0.0110966
O14656	TOR1A	Torsin-1A	18876.5	19322.9	15012.2	21460.5	21090.5	17240.4	21713.3	16815.2	19696.9	16395.6	19341.2	22712.9	15413.5	19838	18334.5	17945.4	13028	20037.7	16163.6	15371.6	13109.3	17095.8	18847.3	15620.8	25538.4	24723.9	17490.5	18484.9	15666.1	18020	16647.8	18115.3	18651.8	17533.2	25399.7	14356.7	21426.3	18877.8	23445.3	23339.4	21648.5	20454.4		0.199945	0.0535292	0.184714	0.0789798
O14657	TOR1B	Torsin-1B	136224	155897	171990	125148	136410	103287	180394	172018	169530	121580	150273	133819	129186	122777	192579	136262	188853	121085	203295	177564	135033	146848	150946	154463	83642.2	138393	103678	151319	159190	160988	68425.7	168294	108878	164166	159785	183266	136630	186732	105798	104179	145306	179560		-0.0682654	0.731911	-0.0538012	0.765432
O14662	STX16	Syntaxin-16	14781.5	20245.7	14600	13483.1	15103.3	12904	16088.9	15290.2	16012.3	13667.5	17579.4	16541	16677.8	20670	15007.4	18715.9	17536	15010.1	19150.1	21325.9	16960.7	14815.1	13310.1	14476.9	14078.3	16917.6	12182.1	16512	12379.7	15737.2	12441.4	15687.7	15053.1	14617.1	19695.8	14085.6	15769	11787.5	13660.9	16365.4	14438.3	19206.4		-0.159774	0.138803	-0.0352962	0.733763
O14672	ADAM10	Disintegrin and metalloproteinase domain-containing protein 10	85488.2	70651.3	88342.2	77011.6	100112	104465	84726.3	84181.7	80026.6	93620.4	71800.6	82825.5	91956.2	108771	95832.7	78372.6	68796.5	70567	79871.1	73699.8	84597.5	73380.8	72292.2	106960	69891.6	103368	75512.5	89195.9	53285.9	61073.8	102086	74182.5	84277.9	87427.4	115135	73110.5	67243.2	90276.4	55730.2	101550	81303.3	83049		0.235842	0.0996662	0.262212	0.06366
O14681	EI24	Etoposide-induced protein 2.4 homolog	73523.2	74241.9	79346.1	74203.1	74374.4	72037.5	61395.7	74039.5	67176.6	54499.3	84153.8	77413.1	74683.9	60622.2	83460.4	108291	104189	167326	158688	144099	107481	79375	52886	66496.1	79910.3	77346.1	64752.2	67084.9	62486.4	48986	71695.4	71576.2	65838.2	80115.3	93038.6	60393.7	60822.7	56458.4	68084.4	68583.3	44437.4	84700.4		-0.59947	0.000919095	-0.632259	0.00136134
O14683	TP53I11	Tumor protein p53-inducible protein 11	192728	197750	184186	157773	172311	158033	310558	208512	170165	202664	161091	195554	165587	294117	222028	196036	134362	190098	122417	104215	205010	203191	170951	193185	166258	174374	171953	301924	227275	207084	186821	167154	174716	167269	313804	149438	129057	150990	130839	151905	139906	171501		0.34973	0.189275	0.402488	0.121652
O14684	PTGES	Prostaglandin E synthase	108222	162561	115060	94913.2	122360	80326.3	179861	117590	156464	129590	98832.2	126782	93884.3	204350	101646	104013	122188	119995	118148	202257	122736	89985.5	129285	131033	89425.1	132097	99169.3	155663	91009.4	125225	135160	92854.5	95358.2	103604	235719	62717.3	144431	115819	98699.1	119249	136444	180176		0.0551254	0.815189	0.179406	0.427056
O14715	RGPD8	RANBP2-like and GRIP domain-containing protein 8	4047.15	6089.42	6225.21	2514.96	NA	4587.94	3197.54	6037.4	NA	2728.14	4387.08	4606.95	3709.01	3066.09	6041.58	4488.09	457.847	520.296	2476.5	NA	3872.02	3623.75	2651.79	NA	NA	NA	2266.89	4188.41	3391	NA	NA	2721.69	1869.03	2975	1181.69	4378.06	2305.69	1876.51	1689.64	1850.96	1983.87	2927.41		0.0660431	0.766677	0.0448834	0.82861
O14727	APAF1	Apoptotic protease-activating factor 1	NA	7090.96	2919.74	NA	NA	NA	NA	3789.43	3586.25	NA	NA	NA	2567.95	NA	4984.3	9007.95	NA	NA	NA	NA	NA	2734.41	3328.44	NA	NA	NA	NA	NA	4114.03	5524.7	NA	NA	NA	NA	NA	5085.6	NA	NA	NA	NA	2730.54	NA		NA	NA	NA	NA
O14732	IMPA2	Inositol monophosphatase 2	39578.3	107357	54799.3	NA	42477.2	42138.8	41190.2	NA	62078	39174.8	NA	NA	33774.9	43117.3	26287.3	24328.3	NA	47647.3	NA	42543	25309.3	43204.6	67317.6	NA	45928.4	52276.5	36845.9	NA	37460.1	55324.6	44331.6	30303.1	NA	NA	76394.3	22411.7	52942.2	NA	NA	NA	26867.5	NA		0.671878	0.056228	NA	NA
O14734	ACOT8	Acyl-coenzyme A thioesterase 8	18768.4	17042.5	17644.2	19965.6	13924.2	12217.3	17947.1	19850.6	17046.8	10579.3	25182.9	15737.2	25276.5	NA	24049.8	29598.9	22397.4	NA	46854.3	37333.9	20332.2	19197.1	18126.2	11501.2	NA	14082.3	20966.2	14338.7	19288.1	20210.3	8636.57	35104.7	21926.8	28742.4	7879.2	24737.2	21219.3	18607.1	15643.2	NA	17082.4	17978.1		-0.643363	0.00530571	-0.503859	0.0592205
O14735	CDIPT	CDP-diacylglycerol--inositol 3-phosphatidyltransferase	182395	212039	202082	193811	235958	159422	158644	213577	209105	181840	202434	217561	212637	199361	190858	191989	195771	172076	204856	188751	140497	220440	198846	214380	216057	233531	185147	155019	203503	211067	170376	217385	200725	213521	222474	235341	220901	191188	194965	202700	237729	173854		0.179775	0.154087	0.303843	0.00288952
O14737	PDCD5	Programmed cell death protein 5	258518	247834	239535	243013	225418	250439	218833	244869	230371	249762	265112	239477	232924	234385	241016	190883	189444	155846	146754	134638	163192	236562	225569	241478	244640	217519	228789	216000	234701	234355	250680	224089	217537	161900	222237	220745	232833	235780	219136	241750	217807	213232		0.592169	0.003049	0.623655	0.00202842
O14744	PRMT5	Protein arginine N-methyltransferase 5	106276	103951	120167	122317	116438	123595	100927	114761	107333	126170	126470	112689	128195	100099	135082	144113	151359	190089	177067	189021	112462	112565	107266	118110	132159	118292	119091	95630.7	113259	106984	135423	122069	117452	142814	107969	112658	112489	124629	122790	137574	110668	104660		-0.320913	0.0060245	-0.263343	0.0182928
O14745	NHERF1	Na(+)/H(+) exchange regulatory cofactor NHE-RF1	36331.3	16478.6	27574.1	26843.2	28441.3	32568.3	20706.4	29585	20944.7	19152	29926.9	29906.1	31738	17862.2	31847.8	25700.5	32064	38229.2	23621.3	24362.1	15426	31251.8	14260	22252.8	26585.6	30321.9	26937.4	14510.7	30295	14157.4	24722.3	23550.9	23767.1	25687	14304	22656.8	14410	13367.8	13657	17422.7	22659.2	18406.8		0.0370929	0.870958	-0.000437638	0.998025
O14746	TERT	Telomerase reverse transcriptase	67912.2	70676.5	52054.6	42645	41460.5	35960.3	54801.4	68342.4	52110.2	NA	61140.6	NA	NA	50956.2	54024.1	43148.2	44084.8	NA	46867.7	46904.5	53158	52187.5	41306.1	35571.8	NA	NA	32948.5	42399.5	47349.3	43752.5	NA	34275	32606.7	35252.7	NA	72221.9	45806.3	51264.1	NA	42260.6	40642	48167.5		0.135	0.477899	NA	NA
O14763	TNFRSF10B	Tumor necrosis factor receptor superfamily member 10B	1629.04	NA	NA	2615.41	NA	3562.69	NA	NA	NA	NA	NA	1309.02	7896.92	NA	NA	1753.55	NA	NA	NA	NA	4845.22	NA	424.549	NA	NA	NA	2529.53	NA	NA	NA	NA	859.205	NA	1810.19	NA	NA	NA	785.925	NA	NA	NA	NA		NA	NA	NA	NA
O14773	TPP1	Tripeptidyl-peptidase 1	276805	695694	265443	336021	362829	366766	478870	378837	571669	252209	317208	382569	408578	428170	291794	470524	271171	282917	397042	366397	386416	328578	551220	253469	321295	325486	404404	473204	322005	578750	221328	377195	345247	350266	532394	491475	538526	301086	436445	321543	425641	421341		0.251519	0.346238	0.282541	0.214461
O14776	TCERG1	Transcription elongation regulator 1	41930.5	52166.9	45684	49212.5	46384.7	41456.8	48328.9	41423.7	49175.6	47122.1	45463.4	48680.3	40563.8	44752.5	39649.4	44608.6	40634.8	56400.6	43232.9	35718.3	36374.1	42031.7	48245.4	47551.7	49070.7	50075.9	43994.1	46065.6	44115.1	51053.5	46812.2	46548.2	51579.8	40862.4	43933.6	48574	57689.2	49635.8	48679.4	53441	48916	50812.5		0.205007	0.0215807	0.194749	0.0322005
O14786	NRP1	Neuropilin-1	229595	220892	204849	226114	228752	226826	226306	231963	205771	186250	219101	231892	224281	213284	202479	172681	118417	154242	123775	83748.9	171576	243524	197000	192056	224669	230495	202491	222442	237803	219533	187991	248543	245643	209671	219585	259229	214563	196461	231077	210830	183835	194952		0.753475	0.00406973	0.723869	0.005276
O14787	TNPO2	Transportin-2	76749.2	85990.9	91483.4	86380.2	89958.7	82315.3	81305.5	91865	71391.3	75653.4	86480.2	81450	106083	73073.3	83035	105452	101722	118468	97827.1	132062	110239	86223.1	86091.3	97812.6	81500.7	86733.7	84902.7	83119.1	80386.7	72942.4	76140.2	101284	85364	99496.9	76102.7	96497.5	80232.9	87232.5	77102.1	93377.6	96850.6	80323.4		-0.200889	0.0424329	-0.2085	0.0870824
O14802	POLR3A	DNA-directed RNA polymerase III subunit RPC1	4679.57	5873.87	4521.5	2727.17	3008.16	3057.63	4704.54	5389.98	6052.86	4917.98	4787.17	4561.94	2884.13	4304.71	5689.2	4055.34	4530.76	NA	NA	NA	NA	5152.51	4989.43	4884.66	2258.58	2365.91	2624.68	4420.31	5744.89	6892.68	4230.71	3551.93	3210.31	NA	NA	8778.38	6807.32	5563.79	5831.52	4696.06	4249.31	4964.85		NA	NA	NA	NA
O14807	MRAS	Ras-related protein M-Ras	107457	80049.2	88606	80521.6	89249.8	105556	106879	113937	84698	74159.1	98441.7	82242.1	105296	112022	143754	172982	212333	202861	303993	290131	210551	119808	78055.9	82411.8	135334	96164.1	110382	104858	121578	72247.5	115376	98614.9	72809.2	141317	99245.1	91862.2	97034.5	72279.6	66575.5	70555.3	75622.3	117795		-1.03511	0.000128593	-0.994291	0.000217307
O14818	PSMA7	Proteasome subunit alpha type-7	385585	369308	371060	350414	349131	423484	325893	357525	341878	359947	359794	374604	434008	347759	445418	423088	482649	480310	502962	592925	438380	369066	347484	356587	356768	342917	385533	321744	362803	354977	379767	383797	363613	385730	377035	389915	370428	371268	362513	363240	375419	329880		-0.250352	0.00831017	-0.230204	0.00953017
O14828	SCAMP3	Secretory carrier-associated membrane protein 3	30690.8	25695.6	24439.7	27112.9	25589.8	33719.7	27681.4	29417.7	25531.4	23395.6	27117.9	25361.8	30011.2	26565.3	36490.5	42424.6	48898.7	44520.7	46559.4	43137.9	36294.5	27856.7	25337.9	22684.5	26502	25292.5	33445.2	26191.3	30511.9	25493	25450.3	28867.5	25781.9	36382.7	25395.2	30879.6	26571.3	24030.1	26956.9	25714.5	28205.2	23404		-0.474204	0.000178498	-0.497013	3.18218e-05
O14832	PHYH	Phytanoyl-CoA dioxygenase, peroxisomal	19952.8	NA	NA	16902	23447.7	37447.1	NA	25167.8	15838.3	15643.1	14689.3	27570.7	23505.1	25530.5	47373.2	64566.9	82444.5	59082.3	83601.3	34811.1	52413.3	22189.1	17782.5	NA	5867.56	15871.5	38795	19129.3	28804.8	15492.4	23922.2	16993.8	26485.1	31177.3	26000.9	NA	NA	NA	NA	9725.64	17505.4	17969.1		NA	NA	-1.23245	0.000280727
O14841	OPLAH	5-oxoprolinase	23858.2	27904.6	21781	23776.5	26421.9	40865.5	26742.9	26007	30350.6	21090.7	22579.6	26777.6	36135.1	28323.7	61155.6	77746.4	79234.6	98844.6	140084	139170	65426.9	29361.9	27510.2	22483.3	23718.8	25514.9	39377.1	27844.5	34592.3	28548	25904.5	29250.3	30627.4	54173.5	28110	34151.1	24668.7	19815.9	23982.9	24598.2	35353.4	23848.5		-1.5026	4.0757e-05	-1.47306	3.56864e-05
O14874	BCKDK	Branched-chain alpha-ketoacid dehydrogenase kinase	15687.7	19582.8	14674.1	15508.9	19400.1	32471.3	18018.8	19446.3	18976.4	9304.87	22509.5	19277.8	28542	25338	49507.5	41406.3	41111.5	90600.1	88778.4	112882	30461.3	19915.7	19562.3	17817.5	13343.6	13870.2	24172.9	18399.4	25262.7	18603.1	16003	16503.2	17238.5	39738.8	17619.8	10847.7	11279.9	9922.37	8931.37	11709.5	18296.2	15056		-1.37249	0.000764287	-1.28795	0.00161395
O14879	IFIT3	Interferon-induced protein with tetratricopeptide repeats 3	9106.89	9125.68	9073.69	10766.7	13797.5	11905.4	9761.46	10567.6	9129.7	7321.62	13729.5	13589	12528.6	6757.57	9650.8	9250.54	3896.58	334313	11694.9	7922.63	4848.34	12106.7	8528.9	5954.07	11314.5	14688.2	8713.15	9360.03	12975.3	8887.04	5492.92	8331.3	12037.9	10591.6	4434.69	17974.4	16488.4	12048.1	18543.7	14921.7	14698	5336.06		-0.421356	0.60361	-0.405021	0.624508
O14880	MGST3	Glutathione S-transferase 3, mitochondrial	206014	166826	213801	142967	224901	372795	152414	286618	114724	107589	128357	188132	598459	99187.1	728224	960081	1.14119e+06	277122	1.37566e+06	1.21078e+06	750514	317301	110475	142633	97039.9	161668	336016	151869	472543	166728	129412	239015	228353	623088	113280	220799	100949	133208	99917.7	87019.2	220398	127063		-1.89552	0.000891218	-2.06779	0.00273661
O14907	TAX1BP3	Tax1-binding protein 3	147855	232018	276619	157957	161071	127916	219475	181594	182886	131122	159306	122943	135547	166834	103736	96450.7	87155.4	133973	51910.2	47198.6	104219	160668	151140	149140	179761	157846	118792	170760	148608	182543	79856.2	140369	93419.4	91638.5	147699	229754	105339	180989	127294	68593.5	152541	173813		1.17643	0.00209318	0.942738	0.00324204
O14908	GIPC1	PDZ domain-containing protein GIPC1	57553.1	43858.4	47948	39513	41889.4	34882	56702.4	52878.4	42050.4	49911	40331.3	43712.9	30000.6	47128.1	33601.3	26519.4	21873.9	28134.7	28840.3	30430.3	29336.8	47261.3	42284.9	45598.1	50460.3	42786.4	33835.1	47690.1	50327.1	44838.7	37510.8	33039.1	37833.8	25788.3	39022.8	57990.4	40999.2	43420.1	40411.9	38723.6	38494.5	43984.1		0.665797	0.000591116	0.620001	0.00102107
O14920	IKBKB	Inhibitor of nuclear factor kappa-B kinase subunit beta	17335.4	16653.4	14594.2	15626.8	15705.9	16914.1	17472.3	16081.9	15721.3	15548.6	15194.6	15336.6	16453	16573.3	15940	13960.3	10069.9	10129	14464.6	13477.4	11883.3	14646.5	17177.8	14485	14792.4	16757.5	14713.4	17207.4	14974.9	15156.4	12797.7	15489	14695.5	15419	17893.9	19066.5	13423.1	12572.8	14240.1	12294.5	15912.6	13495.8		0.251526	0.0181468	0.244588	0.0160598
O14925	TIMM23	Mitochondrial import inner membrane translocase subunit Tim23	16978.3	13269.7	17516.2	23731.4	24579	31938.4	13799.7	14268.3	16010.1	17698	19382.7	16957.1	31262.9	13266.8	24978.7	60314.6	75271.5	72915.6	83773.1	63333.2	63485.2	18562	10777.4	14210.3	22279.4	23233.6	29663.7	17776.6	24145.3	15506.2	30305.7	25331.4	27956.2	38914.6	12625.5	11420.2	10697.1	9626.15	10491	16360.5	14864.3	16666.8		-1.3601	0.000570196	-1.43937	0.000236187
O14929	HAT1	Histone acetyltransferase type B catalytic subunit	32101.8	14170.3	30164.1	29395.3	24609.6	28521.1	14471.9	28295.1	18880.3	22937.2	24455	17097.6	27229.8	22583.9	25027.4	21189.5	16835.4	29649.3	14216.1	21096.1	17795.6	30009	22514.9	26478.7	20169.8	24750.4	22908.3	18861.7	23404.2	20017.4	26134.8	26902.2	20422.1	18050.7	13964.2	32769.8	20017.2	17503.3	14115.9	29950.3	13356.4	19172.4		0.211523	0.365915	0.181616	0.225019
O14933	UBE2L6	Ubiquitin/ISG15-conjugating enzyme E2 L6	36702.3	44531.1	29473	51781.8	46022.2	57497.7	35936.2	35950.5	30339.5	35194.5	60635.2	44031.8	40418.9	54328.5	41107.4	25273.6	22804.6	140913	26707.5	30925.5	19356.4	37431.4	24050.6	31136.1	68036.1	53376.2	48614.3	34494	27641.9	28415.7	44592.4	36487.7	39255.8	33177	74191.7	28798.4	55232.8	36683.4	59356.4	54289.7	47505.7	31090.5		0.319854	0.423095	0.333017	0.40476
O14936	CASK	Peripheral plasma membrane protein CASK	57766.3	73652	72469.5	60121.4	67979.6	65941.6	76476.9	63445.3	77636.5	67681.5	57722.5	64860.1	67972.2	66290.1	69388.6	74540.2	80491.3	105823	71332.2	86038.5	72577.3	60440.7	75799.1	66706	63715.3	72006.6	61584.7	73870.4	55460.8	78820	57349.9	69411.3	66123	71078.1	88162	92277.5	68179.2	72701.5	72899.6	79088.7	77493.5	77670.7		-0.119408	0.180585	-0.122211	0.153955
O14948	TFEC	Transcription factor EC	11966.8	9003.87	7931.73	8472.96	7977.14	10732.8	12314.7	10504.5	7335.15	5170.29	7291.22	10190.1	15684.4	9414.22	10180	10360.3	9576.99	NA	NA	7481.95	14868.1	11621.8	7841.21	3573.97	9470.83	9280.54	10752.7	10096	10321.9	10937.7	6173.06	7716.94	9353.13	11674.3	8123.69	NA	6350.6	4149.58	5312.27	NA	12711.2	9724.06		-0.144347	0.359304	-0.181021	0.401892
O14949	UQCRQ	Cytochrome b-c1 complex subunit 8	205963	130218	94755.6	192146	220523	363849	142987	230774	133234	138068	189145	198303	321663	147492	476530	585688	663815	726938	921290	604862	360502	253574	92862.4	117779	173310	198138	342917	130084	255634	135046	228714	243740	249328	419789	202567	42339.4	131936	98171.8	120228	162088	153842	116339		-1.59393	0.000422136	-1.51467	0.000118667
O14950	MYL12B	Myosin regulatory light chain 12B	1.34076e+06	1.58112e+06	1.7247e+06	537921	840482	701788	3.79563e+06	1.45727e+06	1.32618e+06	1.86239e+06	644124	996874	889492	2710655	1239269	428749	753367	300922	351949	278790	1.2334e+06	1.4766e+06	1.23977e+06	1.5939e+06	715366	824364	801912	3.80121e+06	1.39265e+06	1.21662e+06	1.05182e+06	578754	757432	408081	3024884	2.34162e+06	1.30414e+06	2.28512e+06	1.44166e+06	1.09883e+06	1.48664e+06	3363615		1.2972	0.054555	1.36438	0.0266412
O14964	HGS	Hepatocyte growth factor-regulated tyrosine kinase substrate	93212.3	93615.5	85810.8	91396.3	86282.8	107874	79713.9	89391.5	87302.3	80119	90785.5	78549.9	112620	80888.9	92325.2	85667.7	78939	77645.4	82346.7	92041.9	85683.9	92854.8	83544.3	78898.7	82610.9	82007.6	90296.6	82412	88350.1	80748.9	76406.8	91579.9	82405.4	97342.3	82224.5	108330	98805.9	83821.7	82370.5	91277.4	88211	90230.2		0.196531	0.051523	0.173437	0.102938
O14966	RAB29	Ras-related protein Rab-7L1	18942.7	8429.82	15010.9	21114.8	20253.6	33281.4	24924.7	16709.8	10408.9	13456.6	20036.5	17173.4	28136.3	19031.7	22998.7	23254.6	22832.5	45603.3	31136.4	29338.1	28614.6	18990.7	14150.9	16428.7	25856.2	18803.8	22116.8	18021.8	17542.1	12030.1	13494	20236.9	16272.5	25664.9	25411.3	7889.22	10861.7	7372.96	14026.3	12126.2	16645.2	12738.1		-0.433315	0.102585	-0.52922	0.0146312
O14972	VPS26C	Vacuolar protein sorting-associated protein 26C	10900.1	12345.2	11190	10647.3	10715.4	11807.6	11533.2	11487.1	11415.8	9078.23	11632.3	11080.5	14211.4	11517.7	11450	12278.3	12098.9	11246.3	14380.7	16563	14217.4	11583.8	11907.8	9757.76	10717.9	10226.3	12305.1	12557.1	11681.4	10901.1	7511.15	12504.6	10802.5	15794.6	9506.68	13342.3	12004.4	12103.3	9396.69	11550.4	14255	11775.5		-0.182221	0.0375689	-0.140569	0.148012
O14974	PPP1R12A	Protein phosphatase 1 regulatory subunit 12A	293815	375596	376060	305418	332239	235135	414046	302737	362130	386213	314408	366309	233747	396988	210419	203308	191455	201385	139866	116657	224441	271443	370049	367971	329369	360603	242230	399265	276467	362053	337427	288005	311052	200437	391687	407479	397037	404045	381718	392984	348662	404992		0.971599	0.000946027	1.01115	0.000750948
O14976	GAK	Cyclin-G-associated kinase	30616.3	29919.4	31244.9	29508.4	28932.8	32556.9	31329.3	31137.2	34051.7	29480.3	27916.1	32294.1	38018.3	34055.8	27686.2	28797.8	30126.9	24973.2	32597.6	35272.6	31385.9	29233.6	29708.2	27367.4	31155.6	29118.3	34562	31394.6	29956.2	29990.8	29504.6	30830.7	27551.4	32805.7	42680.9	31034.4	34894.5	29697	28104.5	29418.7	33003.9	33928.2		0.0779655	0.367361	0.171209	0.0927342
O14979	HNRNPDL	Heterogeneous nuclear ribonucleoprotein D-like	202475	241176	238035	197793	215016	177635	236918	194476	287134	243773	197432	214493	171765	257044	174956	174637	212841	178981	167114	136973	180604	183998	247267	250846	179103	217757	206693	240399	173359	250070	245948	189942	187565	193058	236187	171954	257903	250107	223711	192717	248201	280233		0.413434	0.00660206	0.474064	0.0101038
O14980	XPO1	Exportin-1	201720	291257	257471	220911	219320	184580	240382	229444	239229	219058	227306	227788	219875	211139	182951	215202	208560	208461	219652	230452	204643	224582	256257	222538	197764	218848	203751	224022	222067	255696	194725	232882	222558	205731	232639	274437	259618	265348	245199	233056	255603	233044		0.244236	0.0360947	0.239884	0.00111754
O14981	BTAF1	TATA-binding protein-associated factor 172	13022.3	12261.8	NA	NA	11909.2	9664.69	13135.7	12089.9	12720.9	13614.9	11621.4	10005.5	NA	17072.4	NA	11363	10066.2	15185.7	NA	NA	NA	9455.22	14792.8	15857.8	NA	NA	NA	NA	NA	11777.3	15888.9	NA	10774.6	10598.5	NA	12570.4	9203.36	11476.6	NA	21009.2	10178.5	12071.9		NA	NA	NA	NA
O15013	ARHGEF10	Rho guanine nucleotide exchange factor 10	42139.8	47161.4	51032	44121.8	36696.7	35090.4	45865.4	37241.8	42271.7	48246.1	41649	38790.4	33723	42193.1	17489.7	21333.1	19586.7	18584.2	13767.7	21670.2	23801	33025.8	44704	43979.7	43433.8	40924.6	39845.2	40608.2	35432.9	46107.6	39794.6	39891.9	33106.5	32009.7	31840.4	34771.2	38522.9	42464.9	32636.3	34492	50270.6	33795		1.02453	2.12818e-05	0.968426	3.04303e-05
O15027	SEC16A	Protein transport protein Sec16A	134248	133382	130410	134409	136928	140909	146691	126117	127487	133168	128982	136271	125661	148205	113913	103102	105311	107906	113004	118246	91094.4	119752	127881	141670	141146	138308	128763	143967	122512	134542	134539	129582	130595	122436	143576	131983	143248	139181	144874	152982	137491	140301		0.448325	1.2706e-05	0.421044	5.08993e-05
O15031	PLXNB2	Plexin-B2	68754	85975.2	83954.8	76346.7	74291.2	75143.5	75969	69555.8	86811.3	94666.8	72131	74782.8	68893	78654.6	56182.1	55410.7	57858.9	57945.7	50099.2	53302.9	51903.4	66819.6	86852.7	92118.1	84264.7	78407.1	69714.9	79837.8	62779.9	85810.2	75622.2	72588.4	74873.1	68018	77370.1	114074	100559	98915.5	95198.9	95161.9	99543.9	84774.1		0.55383	1.26831e-05	0.582435	9.82187e-05
O15042	U2SURP	U2 snRNP-associated SURP motif-containing protein	239433	274144	266217	275474	288673	247941	253286	237553	273299	282375	227604	266499	226103	263739	231308	282813	229582	243131	253082	234933	224152	230452	281784	274156	244706	239484	183531	218573	237680	260044	280777	250695	286903	260481	278589	267013	331415	297537	277346	287701	257105	269740		0.241309	0.00745264	0.205206	0.0380759
O15061	SYNM	Synemin	20262.9	19076.2	26288.5	13305.2	16847.8	15430.4	28224.9	12925.2	22572.8	23799.1	16712.7	15940.6	15566.6	22098.8	29510.8	54211.3	92460.8	56856.8	80957.4	60976.4	44913.2	17730.5	20965.4	27464.6	14451.1	16210.5	12407	27130.4	17214.8	22693.1	37345.2	13565.4	17222.2	20212.8	28254.3	NA	22836.8	20849.3	9490.44	19030.4	10497.3	18501.5		-1.29095	0.000422207	-1.34283	0.000236998
O15066	KIF3B	Kinesin-like protein KIF3B	1425.14	2648.43	3793.9	NA	NA	2504.35	NA	2727.8	NA	1394.02	2708.49	3096.05	2868.68	NA	1836.52	NA	NA	NA	NA	1390.29	1096.21	3394.45	NA	NA	1816.99	3166.38	2809.45	NA	NA	1774.82	NA	NA	925.407	2701.94	NA	5959.49	4253.52	3965.64	3721.44	2876.38	4736.45	4108.65		NA	NA	NA	NA
O15067	PFAS	Phosphoribosylformylglycinamidine synthase	105670	99566.7	101015	104183	101837	96287.4	96431.5	95154.7	89930.9	93903.3	107712	94198.7	95748.1	89311.4	118927	124952	116495	134734	135440	111287	114083	102443	98134	89846.4	107646	92216.9	80479.9	95301.3	101989	98370.5	94540.7	108121	102055	90099.5	99364.6	106267	85653.6	81545.7	91941.2	96626.8	75305	88430.8		-0.15527	0.00988866	-0.215079	0.00294958
O15075	DCLK1	Serine/threonine-protein kinase DCLK1	72478.2	65672.7	69304.1	66218.7	84053.3	96893.6	99614.2	86668.7	66781.5	77394.6	61830.7	87097.8	102761	108547	62102	29926.3	29694.8	30872.5	23415.8	54516.4	33094.4	75895.5	68105.5	73240.9	60643.3	84127.4	88570.8	101260	73288.6	59487.9	63229.7	59107.8	65319.5	83121.1	105907	124270	70127.9	82429.1	76091.9	95624.1	98240.8	93566.4		1.10757	0.000676046	1.21073	0.000449473
O15078	CEP290	Centrosomal protein of 290 kDa	5611.7	56472.3	34945.5	NA	NA	NA	NA	22710.3	35875.4	NA	NA	NA	20852.8	5464.94	NA	NA	19592.7	NA	NA	3310.25	23102	21844.1	NA	NA	NA	NA	NA	24812	26323.8	41502	NA	37751.6	NA	9152.92	NA	NA	30255	37550.1	NA	NA	22095.3	28993.5		NA	NA	NA	NA
O15084	ANKRD28	Serine/threonine-protein phosphatase 6 regulatory ankyrin repeat subunit A	16143.3	22245.5	20788.7	17934.6	15680.6	17234.3	16013.8	17668.1	21162.1	21057.1	19041.8	15620.8	20634.5	17421.3	6583.1	NA	NA	25632.8	14077.6	NA	3553.42	16322.6	16288.4	16890.8	14605.2	14117.3	17064.2	17942.1	10113.5	16288.6	17186.1	15876.2	11166.6	16851.5	20499.1	20376.8	15790.8	17588	11479.7	18964	19203.4	20463		NA	NA	NA	NA
O15085	ARHGEF11	Rho guanine nucleotide exchange factor 11	8692.32	10391.4	9245.73	9961.24	9597.73	9655.12	10897.3	9464.61	10710.5	9791.2	9181.56	10590.3	10363.8	11131.4	6463.47	8786.4	8089.47	7654.4	7533.53	6528.05	8419.09	9024.29	10381.7	9523.63	9747.09	10230.1	10129.4	11532.6	8927.02	9195.87	8575.29	8843.85	9759.19	10169.2	12163.1	10729.4	9750.19	9981.53	9880.12	10357	11367.5	9606.15		0.15207	0.0160072	0.222697	0.0028321
O15091	PRORP	Mitochondrial ribonuclease P catalytic subunit	24143.4	46201.3	NA	13687.2	15281.4	16259.3	NA	15561.4	11554.8	NA	17116.9	13598.7	13321.8	13420.7	16487.6	19513.3	10182.1	33638.1	15512.4	14923	20956.2	12064.5	15114	13786.4	19598.5	17003.1	12660.7	NA	25776	10219.3	NA	12382.2	11989.1	11677.9	NA	NA	NA	NA	NA	129016	13297.2	14538.9		0.1959	0.57247	-0.252567	0.198747
O15111	CHUK	Inhibitor of nuclear factor kappa-B kinase subunit alpha	20349.2	17403.1	17307.9	NA	13483	NA	6103.39	14451.3	11848.8	8941.19	19360.6	18273.6	1088.6	12444.8	11081.4	11767.4	13671.8	NA	14676	17344.9	9292.22	14711.7	12551.4	12704.5	NA	14015	10623.6	NA	10964.6	10557.6	NA	11299.3	9739.5	9378.14	NA	13108.9	10181	12564.8	NA	NA	9255.2	10982.6		0.0813426	0.777481	-0.179604	0.661608
O15116	LSM1	U6 snRNA-associated Sm-like protein LSm1	80795.6	93450.8	67061.1	61383.4	56386.3	72019	85218.2	86754.9	67224.6	62080.8	58194.8	78190	67242.9	51841.9	56342.4	54538.2	53959.6	41005	31141.1	23769.4	39038.3	83056.9	68062	55704.1	75410.6	41148.1	79093.3	81823.3	94558.3	76432.4	34730	65435.6	59724.8	36511.6	15892.8	95845.2	69000.7	62066	59313.6	52376	73881.4	60744.1		0.828502	0.00305413	0.72762	0.00597569
O15118	NPC1	NPC intracellular cholesterol transporter 1	73792.3	102173	61164.8	77533.9	90307.7	90487.7	119040	65237.4	92536	65875	71357.4	84665.7	89563.9	121175	63644	100318	62806.2	78618.8	72890.9	94459.6	100551	60007.1	93148.4	63587.9	77783.8	90529.4	85077.6	103631	62855.2	85811.1	63450.6	76657.6	80909.9	74815.4	132191	51454.2	110193	81361.8	87000.1	116593	80751.6	107511		0.191467	0.332887	0.155635	0.438291
O15120	AGPAT2	1-acyl-sn-glycerol-3-phosphate acyltransferase beta	54190.9	43902.5	48736.1	53093.4	52531.4	79757.5	39831.2	70601.2	43696.9	26063.3	48169.6	44502.9	76919.9	39466.8	247032	537702	534669	721320	726823	650932	379653	83292.4	10646.6	23041	50822.9	52177.7	79591.7	36153.2	106116	38316.3	143007	78203.2	82366.7	155390	39227.1	30408.5	25821.3	30588	31419.5	53714.6	20977.2	43489.4		-3.07384	1.77552e-06	-3.17624	4.57941e-06
O15121	DEGS1	Sphingolipid delta(4)-desaturase DES1	21190	29408.6	27333	16012	18134.8	12547.6	31628.9	23368.2	23545.4	14577.2	14832.3	18271.6	27404.5	19889.2	30550.3	20982.4	22300.7	5016.58	24466	22195	35066.8	29382.5	20104.2	14609.1	11984.7	17263.7	20674.4	34211.4	31153.1	27293.7	15205.6	21727	16786.8	22589.6	18253.6	21355.1	18341.1	21457.5	11934.2	9160.81	20479.3	32304.1		0.0269654	0.945986	-0.0394173	0.911074
O15123	ANGPT2	Angiopoietin-2	22160.8	13587.6	14257.8	18363.9	36377.5	19709.3	26852	24728.1	15312.6	21425.9	22665.4	41050.5	16927.3	25487.3	9584.36	NA	NA	NA	2672.9	NA	3593.15	20163	15143.2	17414.5	17681.7	37571.4	13740.2	22062.1	18325.3	17177.6	14954.6	15094.1	29142.7	11667.5	20721	33297	25033.4	32395.1	39245.4	46717.2	17901.2	17606.8		NA	NA	NA	NA
O15126	SCAMP1	Secretory carrier-associated membrane protein 1	37849	44898.1	45039.9	35051.2	36722.4	42371.9	52237	41021.4	45188.1	37383.2	38950	41219.1	39521.2	47535.6	36043.5	36442.1	31786.6	34157.3	26474.4	31907.1	48998.1	39694.9	41569.1	31604.6	45542	36093.8	36008.3	57071.1	38844.3	44626.4	30836.1	36376.1	34957.7	34357.1	38849.7	53234	46289.8	50728.2	40297.4	48673.4	48074.4	56991.8		0.30007	0.0678248	0.313624	0.0390384
O15127	SCAMP2	Secretory carrier-associated membrane protein 2	34850.1	40477.6	33037.1	34457.3	30727.3	41512.2	47614.3	35127.6	38729.7	29878.6	35516.4	29942.3	43330.3	35588.3	31302.4	39805.1	33088.1	28236.6	34219.6	27981.6	41050	31798	33751.5	27068.8	29587.1	30866.7	32843.5	36636.1	34402.8	36680.4	27291	33634.6	30617.2	34312.3	34447.3	33402.6	31201.8	24985.1	27529.5	25437.8	32154.9	34730.1		0.196124	0.183353	0.14833	0.27817
O15143	ARPC1B	Actin-related protein 2/3 complex subunit 1B	425069	457280	414324	403913	411560	371987	458696	464573	435263	386098	395817	405670	413547	464427	410472	337306	290838	296040	273856	321681	392402	434400	461034	399818	376863	413221	386088	467061	412002	443824	366674	424282	385601	375093	483707	524810	425222	474876	408338	399019	423420	474014		0.474329	0.00659779	0.504503	0.0043683
O15144	ARPC2	Actin-related protein 2/3 complex subunit 2	516844	715101	642409	544727	512492	329582	615642	576452	627500	594463	548053	550576	455458	584156	453505	413961	392050	300194	319813	306588	461950	565473	657833	592290	501450	522234	431791	623589	548020	641644	528828	531104	491078	384803	687847	688535	647695	693499	592480	561401	555974	616228		0.656929	0.0133128	0.727096	0.00177895
O15145	ARPC3	Actin-related protein 2/3 complex subunit 3	432450	514640	465485	467397	443094	451943	550586	478542	471578	480536	449903	474353	465770	552490	463138	359292	335341	324663	319904	328176	383610	470663	504694	429723	492225	448909	436220	578766	462242	508378	420078	485350	427482	386488	585563	502835	559433	529798	490537	479403	456502	536701		0.532234	0.00205513	0.573947	0.00107316
O15160	POLR1C	DNA-directed RNA polymerases I and III subunit RPAC1	45544.3	48987.5	54258.5	44536.6	39908.2	41609.1	39154.4	48894.1	43091.5	48213.7	48224.9	41069.4	47168.5	34762.9	50276.5	49451.7	55205.3	59400.8	50022.1	41784.6	41806.2	41581.4	43459.6	45331.5	48083.3	39119.1	43733.3	40059.5	49519.2	41446	48223.7	42319.7	41978.1	48076.3	44358.9	54893.4	45306.4	44611.6	41706.6	44469.4	44977.6	36820.3		-0.0526203	0.595506	-0.0416068	0.68352
O15162	PLSCR1	Phospholipid scramblase 1	42056	72596.7	61757.5	87181.4	79249.8	56101.7	46486.5	51852.4	53319.2	57643.9	66392.8	50978.2	70415.6	41312.1	49979.3	37731	23733.7	271424	40840.7	23323.3	30708.9	57137	46145.6	43144.8	57885.3	54489.6	30435.5	27318.2	33624.4	47400	42371.1	87145.8	51712.8	64304.9	36468.4	42185.8	40676.2	30991.7	31896.5	25589.9	42387.3	27554.8		0.478864	0.359787	0.350298	0.489729
O15173	PGRMC2	Membrane-associated progesterone receptor component 2	675033	755978	719055	723390	752977	748258	792271	728045	668739	756935	824680	810875	717609	761744	871069	825422	840481	720584	654436	630477	717685	677492	724044	745464	757562	782699	704250	766416	674344	702853	724429	663987	736828	559210	855191	1.02226e+06	735792	821508	907150	844887	844872	776934		0.113045	0.358899	0.158659	0.223212
O15198	SMAD9	Mothers against decapentaplegic homolog 9	81578.5	62985.1	85553.8	83628.8	85902.5	92999.9	54388.4	86791.5	68592.3	80931.3	92434.6	80507.6	90558.6	59553.4	94381.5	73647.1	75166	107903	75995	100723	46534.3	79645.1	81822.1	81644.7	57656.8	80568.5	78954.6	44786.1	78450.8	67475.3	84989.4	71513.2	76139.1	81993.7	61420.4	96286	73901.4	81132.5	80246.4	92290.4	77080.4	57944.6		0.0565405	0.778513	0.114564	0.521525
O15212	PFDN6	Prefoldin subunit 6	70155.5	52808.8	42492.9	83898.6	69329.2	71378.2	66512.9	73700.8	54413.9	44752.8	82874.9	67645.3	57957.7	67044.5	73753.2	60395.1	72949.7	96800.8	83979	67325.2	61182.4	79269.1	27329.5	36493.8	75988.7	70324.1	67947.8	68333.5	59661.9	45496.4	44363.3	63455.8	64674.2	46774.2	79655	NA	77003.5	34121	64789.7	77265.7	51020.6	55124.9		-0.0789815	0.628779	-0.0783408	0.596111
O15226	NKRF	NF-kappa-B-repressing factor	27213.4	24338.1	24103.5	23818.5	25739.3	31256.5	23968	25106.5	19653.8	26126.8	21348.1	24264.2	NA	23706	NA	30591.3	30666.8	NA	39228.4	37350.8	21382.8	27301.7	23636.2	32925	NA	30618.1	28368	23758.1	24764.4	21762.1	40975.2	25710.2	23563.4	30350.7	18274.1	29598.7	27614.8	26425.6	28332.3	30316.6	26573.4	22404.4		-0.206157	0.121027	-0.297799	0.0510575
O15228	GNPAT	Dihydroxyacetone phosphate acyltransferase	17360.1	13280.3	13608.6	14206.9	14127.9	17692.6	15494.2	16740.7	10144	14608.6	12089.1	12843.1	17199.2	14605.8	16422.6	16543	17595.5	NA	18020.3	18042.6	14239.8	14540.1	14613.5	13641.2	13573.4	12273.2	16967.4	16117.8	12373.2	12741.5	14005.3	13548.6	14472.9	18849.5	9887.16	10303.3	12820.1	12274.8	10174.1	13641.3	10942.8	11955.7		-0.138852	0.0834258	-0.20198	0.0653042
O15230	LAMA5	Laminin subunit alpha-5	NA	8449.91	9797.4	5509.41	10650.5	NA	7332.87	5207.99	5880.88	10201.1	8139	9358.28	5181.66	5451.72	6065.95	7367.95	5472.47	5479.58	7309.89	6465.78	5394.33	5178.72	6632.64	7498.97	5676.63	9863.19	1506.82	4711.62	4982.11	7646.02	7004.58	6575.77	8900.47	4589.1	6002.15	NA	3784.17	9890.35	4994.14	8422.09	NA	2708.72		0.141707	0.298595	0.0113251	0.941012
O15243	LEPROT	Leptin receptor gene-related protein	36790.6	19371.9	31071.9	44721.1	55930.1	30369.4	38906.2	31982.2	30814.2	28535.4	37882.8	35015.5	44802.8	35103	23812.7	37679.7	37710.9	48469.8	43677.6	37506.4	52729.6	33977	25044.8	30638.1	40698.6	46702.8	52843.8	34166.2	23268.6	26252.6	31395.7	45833.2	48344.2	60321.5	32746.5	3138.5	26419.4	19298.5	26314.4	40779.2	35589.1	21777.1		-0.0701973	0.788719	-0.0728072	0.674214
O15247	CLIC2	Chloride intracellular channel protein 2	NA	2172.79	NA	2865.85	3575.78	16305.9	NA	2706.92	2319.45	NA	NA	1413.48	10793	1642.7	2317.87	3266.7	NA	NA	NA	6201.01	3525.73	2327.4	NA	NA	3015.89	NA	8518.66	2787.67	NA	4710.62	NA	2944.87	3158.34	9629.16	NA	NA	3268.55	NA	1717.97	2621.99	6907.62	1183		NA	NA	NA	NA
O15254	ACOX3	Peroxisomal acyl-coenzyme A oxidase 3	41409.9	51472.5	62897.5	65025.7	60977.4	35821.7	61781.1	44333	60039.2	68767.8	57876	61248.8	37514.7	67040.2	50132.6	61755.5	75487.6	89382.8	74715.8	61296	50307.6	44094.7	50257.8	67012.2	66058.3	68411.8	35497.6	65795.6	41757.2	52175.5	76483.6	56807.3	48767.6	46090.6	89435.1	53006.3	47087	59197.7	53945.8	57346.3	46612.1	71936.2		-0.175608	0.327822	-0.0919246	0.613915
O15258	RER1	Protein RER1	265657	243087	223316	249214	210510	212030	257906	230650	236415	246002	224605	247601	201317	222191	223598	238570	229239	222487	233159	262396	244352	235413	235307	203315	248726	221780	228976	246495	253639	241784	204868	231972	214743	225582	231552	188588	223064	214636	219303	205211	207508	227655		0.126022	0.173555	0.102136	0.237995
O15260	SURF4	Surfeit locus protein 4	446629	805486	643699	692382	694720	513952	555568	658368	790439	567190	553906	659024	615481	415650	774284	870407	926122	1.1656e+06	1.11915e+06	1.06488e+06	637071	639066	685157	629328	582205	667969	640917	541867	639792	709212	545311	733042	629170	705674	773361	752220	751159	667665	635467	650696	583340	625387		-0.453602	0.0128717	-0.463561	0.0109949
O15264	MAPK13	Mitogen-activated protein kinase 13	NA	11676.8	NA	9595.06	NA	NA	8938.6	NA	9195.91	14716	10955.6	5164.9	11101.3	NA	NA	NA	NA	NA	NA	NA	NA	NA	10502.9	NA	11208.9	NA	NA	7987.01	NA	7043.77	NA	9324.6	NA	9264.55	NA	10828.9	15562.3	10374.7	NA	9773.82	10943.4	5925.38		NA	NA	0.589143	0.0282391
O15269	SPTLC1	Serine palmitoyltransferase 1	63550	66804.6	58349.5	52428.2	53522.5	54558.5	55324.4	57749.1	49926	47319.9	47546.8	47320.1	63008.5	51354.4	50400.9	43605.9	34635.1	32211.8	36820.6	36623.2	44012.3	57129.9	55078.3	46267.3	45083.5	50275	56745.9	54241.6	59918.6	58185.2	34269.3	53361.9	51375	49296.9	40493.1	76780.7	51386.9	54091.7	47523.3	57302.9	61519.3	56329.1		0.572612	0.00116202	0.450995	0.00550808
O15270	SPTLC2	Serine palmitoyltransferase 2	20876.1	13697.8	18677.9	23071.4	15283.4	27800.7	21058.2	16948.5	16593.7	14525.3	15808.6	14896.1	17608.3	23283.1	25071.6	14834.5	14110.6	14198.4	12703.8	10567.3	12739.6	17745.5	14369.1	16802.5	14894.2	19622.8	17599.6	15794.8	14755.6	13194.8	13305.1	15389.4	16023.7	16249.6	12437.5	1307.06	20030.7	14522.4	14504.9	20632.7	17344.7	18138.2		0.337881	0.0905723	0.185783	0.252884
O15294	OGT	UDP-N-acetylglucosamine--peptide N-acetylglucosaminyltransferase 110 kDa subunit	22959.9	27770.9	23830.1	23889.7	25774.3	20782.2	25755.6	21914.9	25175	21248.2	23126.5	26435.5	20893.3	21790.7	19581.9	21811.6	21880.3	23662.8	22090.6	18863.6	22456.6	21149	25699.1	20960.9	19942.2	24367.7	19665.7	24102.8	21724.8	25674.8	19879.8	22021.9	23015.9	17551.7	22166.4	35749.7	28571.7	27463.9	25686	27344.9	27412.2	21754.3		0.181147	0.0147582	0.130161	0.0693819
O15305	PMM2	Phosphomannomutase 2	86021.1	65969.5	76571.4	81060.6	88621.3	84645.2	89207.4	82388.7	78895.4	78208.6	80055.9	91601.7	82231.1	92031.9	85742.8	67055.5	76195.4	85112.8	82349.9	83283.4	71180.6	83775.2	74622	90080.1	84488.2	93047.2	66979.1	86845.8	76292.8	74712.3	82595.8	79517.8	83520.6	79075.5	96036.2	81306.9	71489.9	81194.5	78133.5	92297.7	69462.6	86865.2		0.151578	0.0953651	0.207445	0.00643841
O15318	POLR3G	DNA-directed RNA polymerase III subunit RPC7	29434.2	34236.3	26123.5	39442.4	57718.5	36795.5	29381.1	37469.5	42148.5	44776.5	49262.4	60059.8	30195.1	38141.2	34907.7	42963.8	68496.2	113740	84818.7	67633.8	29365.9	31406.8	42040.7	39156.4	58325	58204.1	49357.4	29333.3	33649.7	40072.1	62777	48797	58706.6	45271.6	NA	32736.5	47384	35282.9	56517.6	57739.8	55931.3	NA		-0.558029	0.0769567	-0.291541	0.324505
O15321	TM9SF1	Transmembrane 9 superfamily member 1	50881.4	36085.5	36156.3	47128.6	42525.2	47210.5	47461	37920.5	34265.3	33439.9	42162.6	40960.5	40499.1	38239.6	38209.6	35776.2	38123.4	39760.8	32740.6	39255.3	42614.8	41923.9	31858	36757.2	49819.9	38336.7	43415.2	41084.3	43392	33036.6	35735.9	42820.9	44567.5	43342.6	30988.2	26412	29077.6	25982.9	32701.8	35384	31090.1	30697.6		0.248693	0.0359983	0.0941062	0.264202
O15327	INPP4B	Inositol polyphosphate 4-phosphatase type II	18582.5	14936.2	12893.2	16298.1	16201.8	9538.44	29490.9	16793	15276.1	13653.7	18237.2	18487.6	7848.64	25205.3	13336.3	16732.8	12839.2	23865.4	7144.38	NA	21133.3	18132.3	17268.3	13923.8	19128.7	17505.4	9705.55	22460.2	13960.2	16305.1	18889.7	15474.6	15755	6559.07	26495.2	7104.36	8114.04	5532.34	8886.29	10348.3	5923.78	8086.32		0.0614938	0.831918	0.0683629	0.815636
O15347	HMGB3	High mobility group protein B3	45791.4	40304.2	44307.4	40499.5	35138.1	37803.7	41053	43534.4	32449.4	47075.4	32850.3	40212.8	30696.9	36168.3	31280	24478.3	31344.5	37098.7	29498.9	27729.2	22345.3	39403	33323.5	42207.1	36418.5	38240.8	37382.9	34284.2	42136.8	38208.7	40654.6	29442.1	30526	22954.7	26409.2	41036.8	46579.4	44771.4	43670.9	51197.3	39683.8	30892.1		0.495219	0.000218599	0.403473	0.00597136
O15355	PPM1G	Protein phosphatase 1G	19379.8	18260	20586.8	17363.5	16125	17554.9	23374.9	18154.9	16598.2	18732.1	16549.6	16757	15528.8	19931.2	16832.3	14065.6	16218.5	20605.6	18066.9	13261.7	17482.2	16527.5	16507.7	20037.1	17285.1	18317.1	17277.2	21140.5	17208.9	18086.8	20336.8	14028.6	14647.9	16172.2	17125.8	20210.8	18266.9	18562	19186.6	22318	20259.6	22866.1		0.156462	0.108342	0.0889369	0.293173
O15357	INPPL1	Phosphatidylinositol 3,4,5-trisphosphate 5-phosphatase 2	12347.9	15111.9	15648.6	13908.1	15540.5	13430	18609.8	12625.1	16377.7	17699.1	13640.3	15667.1	12157.2	19470.1	10704.7	13748.5	16073.7	15468.7	18371.5	19882.3	16129	12458.7	17892.6	14267.7	15426.8	12638.5	13537.8	18007.4	12529.5	15119.9	14783.4	12170.2	13569.7	11898.4	18836.1	14940.1	22141.9	15778.3	16247.7	17158.7	14014.9	20715.2		-0.0531861	0.668844	0.000137724	0.999083
O15360	FANCA	Fanconi anemia group A protein	166380	42861.9	3421.09	176657	170324	174940	79717.6	156894	162102	200664	166965	181737	178627	132962	244155	184829	6234.7	303835	238501	416655	172022	191339	168503	167024	227098	133581	237761	137170	211891	54746.8	186946	NA	167333	215497	199099	182171	257960	246161	217878	171901	37670.9	148206		-0.856229	0.450027	0.21036	0.799518
O15371	EIF3D	Eukaryotic translation initiation factor 3 subunit D	178435	171691	198548	172316	165265	192891	162898	183475	152683	143232	165707	152381	199140	145694	213433	187125	199746	170891	201521	183796	227730	204831	157988	158582	138433	150633	172399	162203	191371	159575	140301	194792	158819	185541	130233	164264	138488	155500	124873	171407	154801	174775		-0.0311981	0.805259	-0.135107	0.304494
O15372	EIF3H	Eukaryotic translation initiation factor 3 subunit H	61208.1	61960.4	63964.5	58102.1	62361.2	50992.5	57892.7	53937.2	63110.8	61767.1	62463.8	59623.5	53731.1	63383	50734.4	56391.4	71172.1	79245.7	68814.6	67419.1	59777	57315	60490.5	67214.7	60975.3	63483.2	56949.2	60210.2	57554.9	60197.4	70519.9	61690.2	58688.3	59907.9	73331.3	63090.4	66434.9	66476.1	58103.1	62380.5	62072.5	68503.2		-0.0114022	0.898747	0.015171	0.865042
O15382	BCAT2	Branched-chain-amino-acid aminotransferase, mitochondrial	72464.6	44235.3	44810.8	74184.6	96132.6	86937.9	56355.6	83034.8	47734.2	53875.1	69943.7	65348.9	122074	56232.2	99101.3	130805	149624	169014	183553	171063	101437	94847.5	42444.8	58770.6	64787.5	86280.7	116712	52436.1	91968.6	46353.7	85560.4	94368	83467.1	154753	54415.7	41933.2	48208.6	37966.5	39753.8	55566.1	52656.7	35512.2		-0.936931	0.00150272	-0.859139	0.00228789
O15397	IPO8	Importin-8	68760.8	67727.9	78432.1	74185.6	83347.8	78742.8	65712	64055.7	68405.7	75509.4	78359.4	77665.4	62770.5	74812.1	52673	59451.2	65289.8	50344.8	58698.9	8514.25	41961.4	55582.2	62470.1	64335	75671.4	66246.8	52324.3	55986.3	58918.8	60572.4	61152.5	59374.8	64775.6	49467.6	72606.9	70007	62392.2	67476.5	65729.4	73426.4	59647.6	56670.6		0.783418	0.0453516	0.762955	0.049617
O15400	STX7	Syntaxin-7	210125	249867	202335	228597	256857	278002	283737	216767	278415	210208	201085	253188	267109	273240	223718	264322	204832	240626	232837	230744	257517	194364	259936	206782	230448	248891	241462	226539	193930	259494	206941	226578	236959	244276	251397	251510	269771	195800	302390	285357	264741	206774		0.162704	0.165703	0.173708	0.150917
O15427	SLC16A3	Monocarboxylate transporter 4	167834	180804	192021	119194	123671	84475.8	172603	149372	184655	186519	117960	124344	84664.4	176666	123826	101857	56433	107300	68627.3	115853	90758.9	147187	185640	172228	117503	128207	87582.4	143366	133040	168988	165003	101612	101260	78620	174672	107881	161960	126771	93050.7	102274	74302.7	168540		0.72457	0.0146591	0.723507	0.0146785
O15431	SLC31A1	High affinity copper uptake protein 1	9764.07	9553.66	13443.4	13333.3	8527.85	9635.49	17534.6	9716.04	11277.6	9037.06	12347.8	10781.8	14412.8	12237.8	11861.7	13833.6	16745.7	10452	19462.4	24197.3	19870.8	11740.2	10380.8	10833.3	9854.77	7072.16	10076.2	9839.25	9947.21	9651.43	7462.4	10634.4	10317.3	11952	8083.57	7633.75	10861.4	14025.7	7126.19	10722.8	9369.93	7763.81		-0.386045	0.0737524	-0.367637	0.0460192
O15438	ABCC3	ATP-binding cassette sub-family C member 3	66134.3	35884.8	45391	39084.7	33075.5	37151.7	24967.4	52900.9	32695.4	40747	38037.4	30602.2	41317.5	27660.7	34120.1	19443.5	21289.8	23174.6	13362.4	20806.8	22359.5	58559.1	35843.7	33795	40915.2	32457.5	46482	24611.1	49287.9	31677.2	35342.1	40412.8	30433	33885.2	27293.3	33890.4	23715.5	17163.8	15595.7	20999.1	27439.6	15959.6		0.768632	0.00606775	0.729737	0.00257851
O15439	ABCC4	ATP-binding cassette sub-family C member 4	31071.6	23269.1	26107.2	26294.5	27119	25232.9	19216.1	28215.6	26950.1	20194.9	23989.1	30844.9	31597.1	17334	21237.5	13058.1	10942.6	12713	9143.05	23205.4	10015	22978.6	22036.8	20476.4	31211.6	27597.6	27153.2	17017.2	23290.5	22402.6	21453.2	22284.6	24944.2	28174.4	24073	41313.2	22672.3	24248.2	23453.6	32715.8	35591.8	16104.6		0.707941	0.00286412	0.72619	0.00380192
O15455	TLR3	Toll-like receptor 3	21895.5	14607.7	13305	14494.2	12211.1	37773.2	15426.5	23181.8	15585.7	11855.6	12988.7	12952.9	37778.6	12098	19867.8	11362.7	6896.35	16297.2	7203.67	14794.8	9679.54	16641	16004	13767.8	18607.3	6079.83	35313.9	10484.2	16036.4	12835.6	9538.05	12955.7	11421	29148.3	13902.9	16693.9	12525	10895.9	15285.8	7927.43	28444	7703.01		0.403052	0.154087	0.386109	0.183435
O15460	P4HA2	Prolyl 4-hydroxylase subunit alpha-2	1.09958e+06	1.63484e+06	1.48668e+06	1.11819e+06	1.12111e+06	618072	1.96336e+06	1.13969e+06	1.64952e+06	1422036	1.02462e+06	1.07941e+06	689858	1.95961e+06	960469	715002	635232	612089	454061	353057	1.11237e+06	1.12321e+06	1.60828e+06	1427158	1.11028e+06	1.06858e+06	653338	2.03668e+06	988109	1.57617e+06	1.21373e+06	1.01826e+06	971089	558552	1.77461e+06	1.46858e+06	1.78934e+06	1740436	1.65383e+06	1.57918e+06	948874	2.37781e+06		1.04106	0.0164914	1.05668	0.0132386
O15484	CAPN5	Calpain-5	24358.9	20004.8	24633.3	20266.7	27061.2	32547.8	21679.1	26841.8	23137.5	15092.5	21021.3	22489.6	32733.6	22395.8	40384.3	43334.7	63232	66097.1	78312.1	119575	15430.8	22442.3	20883.9	20597	16812.5	24504.8	28109.6	NA	21616.5	13528.9	30807	21359.6	20862.4	37809.2	24545.1	25710.5	18806	12742	21172	17211.4	18644.8	16995		-0.930945	0.0202891	-0.967202	0.0179214
O15488	GYG2	Glycogenin-2	8240.84	5847.57	6709.75	6302.7	5248.09	6358.19	5723.35	NA	4435.85	NA	6968.36	5978.85	10239.4	4633.88	21232.9	49108.3	35835.1	60955.6	43867	74272.8	42282.3	NA	4624.4	4769.04	8732.3	4944.32	15683.6	4798.63	20242.8	6270.82	7410.7	7351.88	9529	15286.2	NA	NA	NA	NA	NA	NA	5471.65	4283.21		-2.14943	5.50807e-06	-2.12333	5.57676e-05
O15498	YKT6	Synaptobrevin homolog YKT6	88925.6	79941	78426.9	78576.4	75530.8	61090.1	70843.8	89897.8	81240.3	79210.1	73950.4	79345.4	71232.5	78845.1	90155.7	70351.1	81383.9	98863.1	80805.1	95071.1	66156.6	90223.6	76270.4	77306.4	82629.6	78486.4	63314.5	70418.1	82296.4	74666.4	88105.9	81475.4	69934.3	73651	94271	100278	74792.9	86690.1	86408.4	91459.3	78833.6	85554.1		-0.0139939	0.899116	0.0626325	0.453017
O15511	ARPC5	Actin-related protein 2/3 complex subunit 5	704355	838704	706657	602443	578311	537284	757525	711733	744011	663489	688557	589356	638819	643536	625425	492451	420222	488212	332351	380252	527242	665612	719849	644056	582389	579527	498637	747785	657950	742962	623192	613124	529514	480728	846222	834180	715631	765468	633776	634979	606551	764262		0.668357	0.00488372	0.685582	0.00205567
O15523	DDX3Y	ATP-dependent RNA helicase DDX3Y	125673	128622	127838	72722.5	95267.9	63120.5	164912	88108.3	115886	92547.9	81490.1	87143.8	68773.7	120761	83846	80361.3	86297.5	64819.8	66770.3	79458.8	99543	36588.4	126705	103883	53642.3	74358.2	71024.9	130544	100955	112278	97022.9	79680.6	63919.1	7919.94	93395.1	98888.1	101410	81642.5	69663.6	64356.9	79377.3	121494		0.497988	0.0657216	0.321831	0.0917869
O15530	PDPK1	3-phosphoinositide-dependent protein kinase 1	6422.6	12122.2	5699.51	5154.52	7542.32	7481.88	6471.59	5830.41	10190.9	5163.57	7624.26	6443.88	6068.77	9129.3	7190.4	7581.72	6843.32	9542.59	9636.77	8062.72	6746.76	5840.31	7320.69	7141.71	4407.67	7538.48	5565.53	6137.87	6028.77	6442.26	5880.55	7100.62	6622.5	7158.94	5395	7685.83	7983.42	5885.99	4123.42	4141.2	6973.74	7648.33		-0.182855	0.174323	-0.152519	0.223212
O15533	TAPBP	Tapasin	171828	134384	94028.9	144965	146518	212869	119065	188871	145384	84946.8	141252	140701	213295	132006	283107	243591	193680	386565	257187	402984	163367	179598	125879	104876	146282	154627	198183	127534	192149	138748	124576	166890	148142	237531	151605	159672	149907	128752	134119	150950	145534	105234		-0.746805	0.00830002	-0.704054	0.0131894
O15540	FABP7	Fatty acid-binding protein, brain	NA	NA	NA	NA	NA	NA	NA	NA	NA	NA	NA	NA	NA	NA	50816.4	16045.2	4760.58	21862.8	31455	42558.3	NA	NA	NA	NA	NA	NA	NA	NA	7946.31	NA	NA	NA	NA	1668.28	NA	NA	NA	NA	NA	NA	NA	NA		-1.92503	0.00099263	-2.01688	0.000841118
O43143	DHX15	ATP-dependent RNA helicase DHX15	374966	391358	405035	362074	371280	321178	341196	369107	383017	374740	363235	340156	354610	357181	323344	349910	372308	375857	366113	312378	322052	364901	374817	400538	312483	352545	317377	323818	340870	371509	364387	362820	356895	336074	354546	389590	373604	414424	360451	385791	414311	383776		0.209174	0.012261	0.21749	0.00227933
O43148	RNMT	mRNA cap guanine-N7 methyltransferase	18507	21323.8	20452.6	23628.8	21029.8	23299.4	26154.3	17546.2	22690	22554.5	18519.4	17608.6	25133.3	23329.3	19940.5	16665.7	16428.3	19229.5	17201.1	13040.6	17915.3	19901	21874.1	16490.6	7506.56	17923.3	19934.9	16173.1	16425.1	26831.9	15668.5	20118.9	14377.7	17797.2	16150.2	24802.6	26161.6	23642	20942.5	23978.7	19207.1	22143.7		0.301525	0.00517335	0.26578	0.0232026
O43149	ZZEF1	Zinc finger ZZ-type and EF-hand domain-containing protein 1	17728.1	18720.5	17792	19305.9	23223	24779.1	25501.7	20284	19378.5	18045	17033.2	20261.3	24190	23129.5	23606	26347.5	28029.3	34321	31556.4	35790.6	29776.3	18620.6	17515.1	18820.8	18425.5	22358.5	25460.3	23727.1	17563.1	20162.6	20115.2	18293.8	21499	31035.4	18713.2	12446.3	16381.6	15470.1	17351.6	19686.7	18886.3	20032.9		-0.386642	0.00363505	-0.396698	0.00107361
O43150	ASAP2	Arf-GAP with SH3 domain, ANK repeat and PH domain-containing protein 2	14691.8	11992	12578.6	10006	11506.9	9828.61	8793.8	11527	11626.8	13058	10635.2	12808.3	8898	9562.81	5194.23	5495.64	6566.24	6437.94	4769.16	NA	4518.34	12338.9	8754.23	12097	12523.7	13024.9	8881.85	8341.92	9850.94	10711	11348.8	7678.01	9140.38	7574.97	7076	18397.9	9657.04	11758	11268.1	12263	13807.8	9416.76		0.567281	0.000367645	0.581939	0.00017533
O43155	FLRT2	Leucine-rich repeat transmembrane protein FLRT2	NA	NA	NA	22981.7	12472.1	NA	NA	NA	54814.4	14382.1	53615.2	16345.2	NA	NA	NA	NA	NA	NA	NA	NA	NA	NA	22066.1	NA	NA	NA	NA	NA	NA	NA	NA	43524.7	19298.6	NA	NA	NA	6797.87	20015.9	8700.67	NA	34148.3	NA		NA	NA	NA	NA
O43156	TTI1	TELO2-interacting protein 1 homolog	7692.7	11469.5	11421.7	13026.8	8886.58	20603.4	7450.03	8276.53	10239.2	12475.4	14437.1	11499.7	11718.9	4079.74	19591.4	9997.45	12757.3	19478.7	8938.48	16403.6	10592.9	12405.9	12314.4	14165.3	8896.08	9904.68	10471.1	6288.41	10781.5	8936.18	15312.2	13530.6	12716.1	15004.3	8605.78	14245	14433.4	11462.9	11528	12174.9	10436.5	9876.23		-0.239517	0.288941	-0.311025	0.17182
O43157	PLXNB1	Plexin-B1	NA	34038.6	31863.2	17198.1	21040.8	12155.1	22565.9	27033.5	NA	20031.8	22775.6	17450.2	19098.3	16361.1	NA	NA	NA	NA	NA	NA	NA	NA	NA	24832	NA	22103.6	16852.4	NA	NA	18409.1	19598.1	21033.4	20106.6	17631	NA	NA	NA	NA	22924.5	NA	25978.9	20841.7		1.83693	2.73927e-05	1.76005	2.05497e-06
O43159	RRP8	Ribosomal RNA-processing protein 8	13239.7	NA	12251.4	12637.2	13259	11286	17912.8	11818.2	10616.8	14429.1	14274.6	11954.6	11458.7	13728.6	12173.4	7014.66	14777	15621.2	13165.6	7577.14	16520.1	9266.71	10416.4	13868.1	12584	13569.1	10228.1	13976.5	13824.1	8868.06	12836.3	11290.6	14424.8	8502.86	16528	9511.15	NA	9246.35	9415.97	12232.8	7093.83	13220.4		0.0798277	0.670526	0.0393988	0.819798
O43164	PJA2	E3 ubiquitin-protein ligase Praja-2	1874.08	1971.66	2951.46	2776.58	1906.4	3739.91	2665.59	1955.72	NA	3320.85	2412.85	3155.97	2255.75	2444.58	1416.3	1571.94	1614.02	738.045	2739.27	NA	2537.3	2660	2843.93	1808.83	2317.84	4024.98	2575.47	5003.23	2339.4	2930.33	NA	2155.22	2622.26	1878.44	1660.95	2281.76	2683.36	1242.23	3383.14	2242.05	2623.07	2179.31		-0.0780245	0.47727	-0.0353528	0.771047
O43169	CYB5B	Cytochrome b5 type B	110263	136832	140817	105980	111530	95850.7	144072	139565	87358.6	80534.3	93385.8	118760	167159	91661.8	168773	236956	257912	143881	199176	213510	239866	146791	82914.3	100288	110053	123707	148741	133474	176463	124144	83099.8	102632	107213	133283	76078.3	105785	81175.8	95880.1	95262.4	61435.9	125205	104433		-0.6389	0.00590607	-0.762866	0.00592741
O43172	PRPF4	U4/U6 small nuclear ribonucleoprotein Prp4	32542.4	30873.1	31355.4	30194.9	33967.1	30224.5	28139.1	28795	35034.4	31577.3	29436.2	33543.2	28666.5	32473.6	27362.4	27252.8	30525.6	54142.6	28381.2	32886.6	23144.5	26225.5	30471.1	37358.6	37332.9	35482.5	26995.4	30043	25993.1	27786.1	37221.2	33926.9	27680.6	28279.7	35004.1	30834.1	29419.2	33305.6	29001.1	42257.4	30189.8	31621.6		0.0600734	0.643567	0.0947426	0.481866
O43175	PHGDH	D-3-phosphoglycerate dehydrogenase	741649	1.47205e+06	1.50904e+06	1.23745e+06	1.245e+06	673201	1.23199e+06	836188	1.52569e+06	1.46417e+06	1.29567e+06	1.24384e+06	664348	1.22364e+06	649708	814557	759774	654628	501104	358279	643891	762498	1.47108e+06	1.49227e+06	1.16973e+06	1.30071e+06	626591	1242712	714579	1.46953e+06	1.3156e+06	1216634	1.12143e+06	569879	1.35252e+06	1.50968e+06	1666947	1.7378e+06	1721317	1.73272e+06	1.42868e+06	1.2556e+06		0.997996	0.00483032	1.04809	0.00329419
O43181	NDUFS4	NADH dehydrogenase [ubiquinone] iron-sulfur protein 4, mitochondrial	33376.1	18100.6	17242.5	34696.1	34769.1	37254.8	23770.1	25687.9	25811.5	24248.7	23661.7	33074.3	35327.4	23767.8	25244.3	37007	62163.6	53511.3	74598.2	67332.7	30465	20834.3	19915.3	25223.9	28509.2	35318.5	41456.3	17659.5	20916.5	19103.7	43510.2	28962.6	22868.5	43513.7	19836.6	12025.4	21032.2	17153.7	24449.6	23263.2	31534.9	18178.1		-0.611629	0.0502649	-0.602682	0.0226247
O43182	ARHGAP6	Rho GTPase-activating protein 6	21253.5	14075.2	15421.5	19564.6	26319.9	19277.7	16333.4	16653	18425.1	19757.4	17472.6	26878.5	16711.3	14609	17438.7	9466.18	9517.77	15242	10265.9	NA	9940.78	14435.6	13802.9	18923.5	17422.1	26349.7	21490	14245.7	16755.5	21266.9	15848.1	18773.2	22287.6	19521.4	9729.96	10874.9	9078.18	10337.3	16191.8	13056	15339.1	8608.95		0.49252	0.0132181	0.505231	0.00887967
O43236	SEPTIN4	Septin-4	NA	11712.9	12138	NA	7908.6	NA	15136.6	NA	NA	5414.7	NA	12953.7	12056.5	NA	15447.8	15804.4	13324.6	NA	NA	NA	18637.4	NA	NA	8372.22	NA	9076.12	NA	NA	11739.4	16301.6	NA	14956	15987.7	NA	7786.42	22681.3	17433.2	9220.51	15136.2	NA	NA	NA		NA	NA	NA	NA
O43237	DYNC1LI2	Cytoplasmic dynein 1 light intermediate chain 2	101061	118758	118460	113802	120867	101815	125172	106443	113824	116399	112814	123416	102124	134925	88459.7	99191.1	105335	127524	103855	127112	125975	95720.5	119298	120325	113918	128536	102792	132052	98588	116143	117494	103253	112730	101967	148593	112603	135307	130580	139373	162066	121290	131259		0.157421	0.13091	0.194047	0.0812257
O43242	PSMD3	26S proteasome non-ATPase regulatory subunit 3	203245	211804	220051	210185	195235	214088	218433	195265	188517	212798	200735	198983	219846	202370	197580	229593	239011	252260	231428	281426	244062	199254	198471	200382	225802	204162	214204	217954	212477	209954	200804	207700	196752	213520	239698	220878	211057	220329	212938	207810	211994	217677		-0.0537804	0.453423	-0.0879153	0.239291
O43251	RBFOX2	RNA binding protein fox-1 homolog 2	13096.3	16982.7	18150.1	13159	12987.4	11584	17636.1	11642.3	17800.7	18365.9	13854.8	17494.7	11996.8	13990.9	9415.38	10283	9761.25	6531.63	6700.89	5744.34	10382.7	9862.67	14504.2	12351.4	16417.9	13310.6	10034.2	12516.3	12818.4	15796.7	11928.2	12259.7	12514.2	11280.6	7455.88	22843.8	13431.9	19351.7	16394.9	10831.7	13770.8	10799.8		0.511305	0.00215713	0.553427	0.00208165
O43252	PAPSS1	Bifunctional 3'-phosphoadenosine 5'-phosphosulfate synthase 1	66549.6	74461.6	73839.5	74949	70989.5	60310.6	64753.3	63623.8	67125.6	81882.9	70504.7	81932.2	53322.6	67121.1	47912.2	33423	36975.4	47709.6	33991	36544.8	32736.3	65954.9	70528.2	70383	80652.8	78814.9	53454.8	65150.5	59346.2	68068.5	62788.4	65002.4	68723	42293.7	68383.4	77259.4	83812.6	77123	78779	98239.6	68206.1	55734.8		0.868294	1.16899e-05	0.879978	5.4843e-05
O43264	ZW10	Centromere/kinetochore protein zw10 homolog	60467.7	49660	53701.8	54907.4	57127.4	59057.1	51213.8	53122.3	40770.7	56104.4	52358.9	50678.6	58194.2	47918	56603.2	56736.9	63428.9	60127.7	57997	59145	53302.2	56110.2	48129.1	48559.3	66372.2	50613.6	61351.2	43441.2	54876.3	44295.7	49644.1	52996.8	51572.6	51804	40470	55308.2	56268.4	48622.7	50958.9	58032.2	48843.6	41837.3		0.0163822	0.798152	-0.063096	0.436858
O43281	EFS	Embryonal Fyn-associated substrate	NA	NA	NA	NA	4465.46	4961.66	NA	4962.9	NA	NA	NA	2517.31	NA	NA	3439.61	NA	NA	NA	7652.06	14613.3	3200.27	4531.27	NA	NA	NA	NA	NA	5046.11	3859.18	NA	NA	NA	NA	5207.8	NA	NA	NA	NA	NA	NA	NA	4541.07		NA	NA	NA	NA
O43290	SART1	U4/U6.U5 tri-snRNP-associated protein 1	32990.8	31822.7	34334.8	32225.4	30113.1	29273.8	33971	31294.1	29042.3	31858.7	35246.4	32443.5	26293.9	28685.6	26738.1	24147.7	28544.8	29449.3	24154.9	17767.1	29468.9	30643.3	29901.6	30934.6	30326.2	26409.4	28438.1	32124	29126.2	30139.7	27810.5	30584.8	27928.6	28330.6	28975.2	31743.7	26802.2	30797	31133	34797.6	30175.4	34843		0.328169	0.00845398	0.291342	0.0237192
O43292	GPAA1	Glycosylphosphatidylinositol anchor attachment 1 protein	90072.4	102229	96906.8	87522	81601.4	77968.8	97499.3	90308.3	87787	74198.9	88276.4	88671.2	96302.4	81489.9	110407	126796	135273	143813	144442	155540	109035	99075.8	77574.5	73062.5	84561	69785.8	89905.7	90591.7	88749.4	96955.1	90493.1	93911.3	73737.2	115993	119390	129246	60817.5	81480.6	68554	82957.7	80573.1	95644.7		-0.407144	0.000365793	-0.444215	6.79362e-05
O43293	DAPK3	Death-associated protein kinase 3	43156.1	79623.7	65394.7	43770.7	42616.2	25433.2	65758.5	49157.5	73171.2	47343	45186.7	50982.3	39079.2	67124.1	34081.7	47889.5	42783.1	32299.5	29806.7	25951.9	43135.8	43973.1	60567.5	45404.2	45574.3	33247.8	35440.4	69270.6	46218.7	68272.5	38478.3	41356.8	44021.1	31164.7	60591.5	54945	55957.4	61521.5	38971.3	44826.9	51619.9	79316.1		0.482256	0.0930632	0.572294	0.0128714
O43294	TGFB1I1	Transforming growth factor beta-1-induced transcript 1 protein	319493	600976	530233	410510	418650	165503	706269	366352	500556	464588	390712	432142	185876	673182	275290	371859	286588	161113	81958.6	36970.7	319379	349922	511793	513028	406687	469057	158704	699137	341984	579489	446808	393584	396960	119682	623161	307160	532903	442831	347082	416073	235154	564140		1.33208	0.0513579	1.32484	0.0445964
O43299	AP5Z1	AP-5 complex subunit zeta-1	19214	15435.2	14323.9	21810.4	21195	26403.1	17707.9	15891.2	16742.5	16375.1	18085.4	19389.4	12726.3	24154.9	21169.7	19300.7	20850	41557.8	26325.6	33408.4	16397	13884.1	15484.6	17019.3	18794.7	21120.5	20533	17995.6	11287.4	13989.5	22332.1	14891.2	20229.9	21101.2	29196.5	11155.7	17689.7	15882.9	17256.3	24427	16183.2	19589.2		-0.257996	0.180585	-0.346874	0.0720614
O43301	HSPA12A	Heat shock 70 kDa protein 12A	41440.7	50267.5	36618.2	41497.6	42574.3	49685.6	37040	45785.4	48532.2	35999.2	46161.7	40619.1	52590.4	39934.2	89564.2	138877	129296	152164	156173	139701	95542	49113	46027.9	39021.2	46575.7	42196	49713.5	36230.3	62427.8	50836.6	53231.9	50469.9	48983.8	70526.3	40682.9	53056.2	44427	28251	44516.3	36543.3	41750.9	32530.8		-1.37459	3.30311e-06	-1.30698	5.0243e-06
O43310	CTIF	CBP80/20-dependent translation initiation factor	54675.5	83255.3	72522.8	70163.8	65766.7	42336.4	79130.9	50277	77619.2	77406.2	64284.3	67924.5	40557.8	72530	47171.6	35065.4	38492.7	58593.6	45493.9	44811.8	42735.7	49632.4	81492.3	71849.5	75204.4	67351.3	43318.8	71067.2	51460.4	75358.4	63019.6	66391.1	60683.4	38063.1	77006.4	61992.7	79267.5	73739.2	91696.1	80135.6	63055.7	78076.1		0.606273	0.00270915	0.574274	0.00555197
O43314	PPIP5K2	Inositol hexakisphosphate and diphosphoinositol-pentakisphosphate kinase 2	18550.4	18383.9	16741.7	19957.5	22487.5	22114.8	20919.7	17275.3	18938.8	21243.6	18799.1	19045.8	18714.9	18374	17656.1	15454.2	19081.9	31429.1	18217	23441	19524.2	18039.6	16498.7	18212.2	20051.5	19443.1	18832.1	21930.2	16466.2	16697	20917.3	17945.9	19172	22234.7	23567	18277.5	18734	19093.3	16556.1	20469.5	16424.3	21200.5		-0.00297896	0.98224	-0.0336353	0.767534
O43324	EEF1E1	Eukaryotic translation elongation factor 1 epsilon-1	73658.8	56878.4	64652.7	63666.4	60913.1	55074.4	52871.4	68621	55593.6	66845	63212.4	60459.9	59506.6	60294.8	64075.7	52465	67439.3	68359.6	55807.1	61894	49606.7	66636.1	57715.3	61958.2	65225.2	62157.2	71106.4	54586.7	60846.3	52963.1	63273.1	54637.8	56628.3	60460.5	55298.1	66043.2	60326.4	64086.8	57668	65544.8	73347.4	57494.2		0.118257	0.238547	0.165204	0.0458059
O43325	LYRM1	LYR motif-containing protein 1	7410.74	9331.58	10863.7	17447	17188.4	23349.2	7823.44	9334.67	7215.79	8517.25	10725.5	15696.6	16606.3	6758.48	36227.7	46858	61618.1	36352	89505.6	97858	27815.3	12465.2	5479.83	11048.6	NA	14318.6	28088.1	9102.52	17255.3	10088.1	10040.7	20284.8	15375.9	46344.1	12706.5	5188.85	6975.11	8116.44	8377.12	NA	10386.6	3890.53		-1.66689	0.000576354	-1.84586	0.000132706
O43345	ZNF208	Zinc finger protein 208	10884.4	8840.68	NA	NA	6058.46	9377.1	NA	17638	NA	NA	11178.1	4454.98	13188.9	NA	29518.2	59287.8	47793.7	52466.5	75751.3	63279.8	27167.4	16088	NA	NA	NA	NA	8466.71	NA	17899.2	7823.16	10937.1	10504.4	7446.38	22342.8	9450.84	49963.4	NA	NA	NA	NA	NA	NA		NA	NA	NA	NA
O43353	RIPK2	Receptor-interacting serine/threonine-protein kinase 2	11568.3	NA	12651.6	11464.7	11845.8	14415.1	NA	3414.31	6823.13	NA	10321.6	NA	9800.32	8545.89	7460.67	NA	5241.97	NA	NA	NA	NA	9683.51	NA	14698.1	NA	10910.5	7774.17	NA	NA	NA	NA	8539.25	9777.24	9043.29	NA	NA	6671.39	12942.1	NA	13160	NA	8687.93		NA	NA	NA	NA
O43374	RASA4	Ras GTPase-activating protein 4	7747.25	NA	NA	NA	NA	NA	NA	10511	3812.65	NA	7324.54	4504.79	NA	NA	8383.36	9460.94	NA	NA	NA	NA	11213.4	7113.49	3436.6	NA	NA	3277.16	NA	NA	9932.59	NA	NA	NA	5486.15	NA	NA	32031.7	10981.1	6058.85	NA	5625.56	NA	NA		NA	NA	NA	NA
O43390	HNRNPR	Heterogeneous nuclear ribonucleoprotein R	403682	518278	441142	436158	450009	445768	514976	380241	514599	432216	400151	413020	435070	520204	439946	495309	439386	591737	563819	500748	504853	383249	495254	459844	394605	435223	507182	500471	380098	488596	417109	442751	454165	447134	484440	396158	491410	434604	391977	413867	479922	498706		-0.00679841	0.936753	-0.0432459	0.667497
O43395	PRPF3	U4/U6 small nuclear ribonucleoprotein Prp3	NA	18930.5	38216.7	20975.7	23285.5	NA	NA	NA	NA	18754.2	31770.1	NA	26999.9	NA	NA	NA	15562.4	NA	NA	17935.7	20230.5	NA	17336.9	18315.6	30702.5	36399.6	14988.6	18809.1	38322.7	NA	23042.6	NA	NA	NA	NA	NA	22241.5	NA	NA	NA	NA	17552.1		NA	NA	NA	NA
O43396	TXNL1	Thioredoxin-like protein 1	185824	192222	201613	158222	151480	211108	177921	170315	157390	194556	149560	149860	218975	136435	191055	190016	198976	180573	209821	186403	167306	185120	172094	172378	161850	153578	210240	180143	196511	188452	151258	166815	175561	215554	141550	314914	252980	277027	259631	216481	282248	194992		0.0644549	0.51334	-0.0399732	0.753191
O43399	TPD52L2	Tumor protein D54	694871	771174	665558	688919	673074	620881	732981	693406	754148	653556	635200	723022	667925	699045	560452	508864	506170	559264	470381	476193	493768	638355	674606	654081	723894	702784	621704	708649	646636	743706	663896	639297	636326	608227	729647	716314	806075	706371	783434	756419	721779	730973		0.565183	3.31086e-05	0.579022	3.03816e-05
O43402	EMC8	ER membrane protein complex subunit 8	11588.9	11023.6	11695	11773	10025.9	6276.47	13197.5	10538.9	10032.4	10165.9	11965.1	11259.6	10282.7	11311.7	7232.43	12671.6	15566.4	14194.5	17282.8	15256.4	12045.4	10029.7	9758.42	10487.7	9050.26	11392.1	9176.64	11128.6	10926.2	10647.3	8648.18	10248.7	10404.4	12452.8	8665.37	7353.95	9699.07	10973.9	10760.1	8790.85	10380.5	10972		-0.246114	0.16177	-0.202175	0.133339
O43414	ERI3	ERI1 exoribonuclease 3	36282.7	41145.4	43494.4	50530.1	59761.3	48053.1	38385.9	37732.5	47531.5	51298.6	45265.4	53446.4	44223.2	46932.6	50332.5	51513.9	56374.7	40253.8	66101.6	90829.4	62125.2	37981.4	45095.2	49135.4	49833	55347.1	49382.5	44775.3	38333.4	38918	50907.2	49279.7	52658.2	56350	43777.8	30561.1	53328.1	50095.1	55961.2	62572.4	50165.7	47391.6		-0.256716	0.200691	-0.18931	0.302847
O43427	FIBP	Acidic fibroblast growth factor intracellular-binding protein	13001.3	15804.8	9607.19	15485.7	13101.1	10433.6	13599.5	13147.3	13124.3	13819.3	14510.6	10066	10116.5	18407.9	12707.1	12482.5	15815.6	NA	NA	NA	12919.1	12428.9	11705.2	15894.9	15356.4	16498.8	NA	12048.6	11023.5	NA	NA	10851.5	8377.43	10174.4	NA	8069.57	12657.3	NA	12166.6	19214.5	15197.1	16646.4		NA	NA	NA	NA
O43432	EIF4G3	Eukaryotic translation initiation factor 4 gamma 3	145551	132723	133008	147921	156208	173938	138054	134013	140331	144793	131035	149685	142532	154357	140457	131288	146085	157072	139580	158577	121827	141749	137904	139576	153961	154596	160926	138869	128865	138627	130191	142270	149492	161540	143937	147533	147805	138280	142495	156322	157807	131630		0.160141	0.0387503	0.141298	0.0156885
O43447	PPIH	Peptidyl-prolyl cis-trans isomerase H	46939.6	50459.6	47707.9	49812.1	54272.8	47490	42445.6	43272	55864.9	44200.7	47287.4	49595.4	40423.9	46971.2	37838.7	37504.6	33484.7	46745.3	43295	44483.6	23108.7	45895.7	53988	53711.8	50722	61354.7	33653.7	36797.8	45263.5	52644.6	66949.6	46547.7	40462.1	31447.1	47896.5	65039.9	59563	51799.2	55694.4	56887.6	45121.6	47583.1		0.41254	0.00364546	0.385419	0.00805862
O43463	SUV39H1	Histone-lysine N-methyltransferase SUV39H1	20803.7	NA	14588.2	22866.2	15607.9	25782	22916.1	NA	NA	21062.5	18809.6	18078.9	23205.7	16327.3	NA	NA	21048.8	31716.6	NA	33195.4	NA	19706.1	18508.9	20784.2	16879.4	28454.3	23162.7	NA	NA	23724.7	NA	16361.3	13589.9	25545.2	NA	25985.4	NA	26006	17496.5	19304.9	19436.8	NA		NA	NA	NA	NA
O43464	HTRA2	Serine protease HTRA2, mitochondrial	40698.2	25777	30289.8	27346.2	34791.2	51028.8	28636.7	39518.2	38031.7	28198	30300.7	29284.3	39586.6	29274.5	66706.1	71977.3	77877.1	110899	114722	93032.3	53331.8	37184.3	30392.5	25648.1	34706.1	23434.5	38707.4	22178.5	35094.2	28934.8	52286.5	27827	31431.7	43413.9	43173.1	26914	23124.9	16271.3	26029.1	17969	32360.1	28081		-1.09498	0.000192741	-1.07649	4.44689e-05
O43488	AKR7A2	Aflatoxin B1 aldehyde reductase member 2	341818	389735	387707	365936	426353	420864	371855	364778	390046	380787	380614	404980	443176	400677	417814	485716	554135	707358	832756	691147	406183	346742	394525	393632	377324	433316	430376	363981	360059	352672	420060	392658	409286	493178	477565	417662	358078	381903	360284	404650	394684	357868		-0.420339	0.0120948	-0.36784	0.0207322
O43491	EPB41L2	Band 4.1-like protein 2	203973	179707	192420	204171	245005	204370	165686	213741	182669	205248	190301	253391	214345	156350	177041	156411	166607	206553	187073	162289	136305	204209	170852	212971	207641	262518	209937	160433	204442	179316	212637	203772	236354	192142	144810	234641	183804	197455	229079	234932	262237	140578		0.342034	0.00422979	0.3783	0.00475448
O43493	TGOLN2	Trans-Golgi network integral membrane protein 2	33038.5	30871	28594.8	35141.1	35700.3	34559.9	35966.1	30267	28924.1	28166.6	37755.2	39938	36048.3	35023.6	26269.2	25317.7	22188.9	25881.4	23312.2	27544.1	26231.7	29308.5	28443.9	30832.5	33217.5	38390.6	31280.2	36184.7	31951	31450.8	29989.3	33669.2	33123	38741.3	34291.5	26908.4	28766	24737.6	29396.1	32369.4	34112.6	30310.2		0.393624	0.000218599	0.423607	0.000734642
O43504	LAMTOR5	Ragulator complex protein LAMTOR5	19538.6	24653.8	44410.8	137.406	15445.7	10284.1	39982	19724.4	39059.5	31214.7	11583.8	29424.3	NA	45819.4	15539.2	7449.74	10431.8	NA	NA	NA	NA	23741.5	27397.9	42909.4	25650.9	18183.5	28693.6	64472.3	36072.1	29260.7	52224.4	NA	9779.71	NA	39630.4	26423.4	28598.3	33381.9	33756.9	NA	32339.6	87371.2		NA	NA	NA	NA
O43511	SLC26A4	Pendrin	8515.11	22267	14709.8	NA	NA	3824.4	18906.1	13814.3	13642.7	7536.74	6623.83	6675.05	4346.22	13529.6	6971.43	9947.04	6713.77	NA	5141.97	3823.42	14457	8134.71	13768.2	6399.72	NA	NA	4339.43	17664	8497.24	14221.1	NA	10381	6909.17	5760.35	NA	21727.2	10773.2	8075.95	4870.13	NA	6591.84	17512.2		0.366526	0.381992	0.0739211	0.807624
O43516	WIPF1	WAS/WASL-interacting protein family member 1	70991.4	94579	70187.5	71284.8	88428.5	67233.3	95042.5	72908.8	89555.1	82275.1	76691.4	92194.5	62367	98778.5	39618.8	41439.7	28997.1	41476.9	29346.8	29422.4	40449.3	56735.8	89275.7	76166.9	84648.6	83016.9	58647.1	89576.5	55626.8	80994.3	73974.1	71637.2	78008.4	44000.5	111626	48616.2	74432.5	71908.3	75585.5	80597.3	74718.9	79344.5		1.13377	1.95813e-05	1.19564	2.43684e-05
O43524	FOXO3	Forkhead box protein O3	8277.34	6801.61	5052.85	4607.55	5321.11	6087.9	6020.8	5956.77	5881.29	6498.03	5869.43	5684.73	5952.8	5897.32	4466.75	1459.87	NA	NA	NA	NA	3175.29	6890.69	6105.51	6886.61	5767.7	5964.16	6749.37	6239.29	8055.17	6858.44	6984.26	5096.82	4245.09	2709.43	2382.56	4833.35	3909.16	2814.22	3220.09	2735.53	4946.24	6912.16		NA	NA	NA	NA
O43556	SGCE	Epsilon-sarcoglycan	37632.3	59631.9	57455.3	34298.8	35698.3	30076.3	56084.5	38259.9	54484.2	55085	31661.5	35767.7	31330.9	55776.9	33174.9	38764.4	28534	36759.6	25129.3	32557.1	28132.6	36840.7	55274.8	55896.6	34906.3	40182.3	21910.3	48380.7	30468	43897.5	43086.2	29932.3	32320	25557.9	51226.6	55011.4	54430.7	58323.5	57722.7	49825.4	43465.4	39692.7		0.456963	0.0274994	0.448175	0.0264022
O43567	RNF13	E3 ubiquitin-protein ligase RNF13	8026.61	16327.7	NA	8025.31	NA	11356	23805	11461	12117.1	10216.2	7076.8	10064.2	11935.1	NA	11096.5	13920.6	6112.08	65135.4	89894.8	65645.4	19616.3	10039.2	15161	12516.3	NA	NA	12567.4	16404.9	12163.8	15539.9	NA	5588.93	4332.43	12143.2	NA	19937.8	17081.4	NA	15674.5	NA	13878.8	NA		-0.880875	0.205116	-1.05784	0.0808861
O43570	CA12	Carbonic anhydrase 12	13701.8	14559.2	18231.9	8958.63	11459.6	25461.1	22767.6	15816.9	11888.4	16874.4	12151.4	10256.5	25747.3	19440.8	36508.6	11892.8	9879.56	18764.4	30246.4	80278.4	17207.9	15207.2	11467.4	11904.3	7445.95	10556.6	21210.3	20410.8	15904.1	7345.61	6634.96	8750.64	10631.9	26763.3	20560.9	7403.29	5152.38	9598.75	NA	4697.42	8421.3	17090.2		-0.46121	0.293196	-0.452145	0.284455
O43572	AKAP10	A-kinase anchor protein 10, mitochondrial	4501.49	NA	NA	NA	5101.49	7496.8	10901.1	NA	9320.15	4950.75	NA	10629.9	NA	6451.19	9018.7	NA	12730.6	NA	13161.1	NA	NA	NA	8583.64	6784.25	NA	NA	10263.6	4566.62	NA	8702.98	NA	NA	4937.92	8690.9	4025.14	NA	6068.74	NA	8497.69	3079.47	11782.8	4834.01		NA	NA	NA	NA
O43583	DENR	Density-regulated protein	42342.2	41149.1	42830.8	38791.6	44144.7	43180.9	33008.7	41168.4	34491.8	42849.4	37306.3	39906.8	45457	37058.2	41779.2	41257.4	45792.5	54163.2	46419.8	45735.1	39471.4	40844.9	34190.1	40759.6	44063.6	50136.7	44679.8	41204.5	42716.4	38572	45661.9	35154	35635.3	38902.5	35662.5	43144.9	39094.8	39054.5	45116.5	43424	40158.8	39540.8		-0.0487937	0.480034	-0.0594635	0.342624
O43592	XPOT	Exportin-T	147750	177053	177944	175824	170008	125858	167934	147280	185782	177227	184038	165895	124168	163602	123397	126472	126184	165626	130125	125260	121935	137290	182184	176708	179415	170551	117157	162178	133110	175098	160123	170479	156240	131467	196395	180189	206988	218339	218184	225991	182786	167918		0.417103	0.000820347	0.441574	0.0013743
O43598	DNPH1	5-hydroxymethyl-dUMP N-hydrolase	211449	253086	196743	258680	283199	318249	184519	247422	231757	217679	224215	266165	274418	193526	361522	372591	443144	481727	591993	560668	253911	241537	232904	235293	175322	252714	273288	183024	238349	223780	235453	269025	253242	337526	221183	252380	248724	210488	248981	209319	234715	191550		-0.681759	0.00426783	-0.68969	0.00143961
O43615	TIMM44	Mitochondrial import inner membrane translocase subunit TIM44	55227.5	42739.9	52600.2	57696.3	57713.3	79118.9	43890.5	52323.4	42848.2	47455.2	54702.7	54763.8	78362.3	44332.2	92209.5	134620	159425	169984	185141	152019	109318	61345.6	41832.5	48342.6	57363.7	59150.1	84646.4	47670	72095.9	51184.1	70192.1	65445.8	62850.6	108715	50439.9	44028	47533.1	44395.7	45693	39930	55683.4	41868.8		-1.17867	6.27902e-05	-1.20658	4.17278e-05
O43617	TRAPPC3	Trafficking protein particle complex subunit 3	131928	139766	109541	136346	150324	120208	120989	118424	141323	133786	144653	155203	116483	147478	151014	186474	183848	153588	200520	221954	164706	131890	123408	135237	130940	133734	132063	114973	131006	137099	120909	141060	129432	136559	113086	96723.9	145299	133650	146122	136168	137369	123483		-0.33691	0.0105055	-0.244593	0.0549001
O43633	CHMP2A	Charged multivesicular body protein 2a	211716	226782	208442	206567	212575	195608	220430	207661	232010	216800	228549	220738	202954	218358	187200	167491	164945	215375	194619	213249	148349	193981	233711	222005	215182	225442	200917	200300	179704	202264	225278	207244	204090	185246	287559	238227	205199	206673	209858	208414	214735	212108		0.324892	0.000222086	0.386943	0.000112821
O43639	NCK2	Cytoplasmic protein NCK2	24466.2	24841.6	23114.5	NA	38447	17262.7	30775.1	NA	23774.7	23978.1	19666.3	36142.2	17559.7	48366	24564	26534.1	14778.2	NA	23983.4	23132.5	24041	17493.8	29568.5	26131.8	21899.7	34499	21011.8	24579.2	24136.6	23690.9	36074	24974.6	27482.6	24901	41981.7	26055.9	30535.9	31025.4	28349.9	29400.3	22371.7	35150.4		0.171149	0.422957	0.241011	0.386931
O43657	TSPAN6	Tetraspanin-6	17994	12446.7	12929.5	14401.3	14596.6	24990.8	11690.8	17950.5	8919.05	11726.8	10230.7	9468.3	23692	11494.7	16754.1	16832.6	15045.8	12832.2	15252	12050.6	27931.6	15529.8	8919.01	8748.79	9232.66	10283.9	19462.6	12185.2	14542.2	5023.8	7388.6	10393.7	11399.7	19412	8731.26	5592.81	16904	10476.4	11042.6	17896	14757.9	9888.51		-0.0861859	0.696694	-0.25445	0.293299
O43660	PLRG1	Pleiotropic regulator 1	47334.1	46095	47370.6	58944.9	73914.3	90588.2	40732.7	48280.2	46130.2	63795.4	41086.7	59928.9	62657.3	45139.6	79027.2	93209.5	135965	104441	94110.4	NA	NA	29072.4	29348	53465.2	42876.9	56814.6	60793.3	36614.2	25887.8	34660.5	91862.6	45011.4	52469.2	68366.7	43231.5	20559.4	15989.5	19904.6	20825.3	21544.1	21152.1	25096.8		-0.669796	0.0192331	-0.749392	0.00199957
O43665	RGS10	Regulator of G-protein signaling 10	1894.4	2903.22	600.595	NA	NA	NA	NA	3146.7	1007.88	NA	NA	NA	NA	NA	1263.47	NA	NA	NA	NA	NA	NA	3322.28	NA	NA	NA	NA	5537.45	10670.4	1902.75	4185.1	NA	3207.88	711.967	3825.55	NA	5974.68	897.924	2403.76	NA	NA	2004.52	4396.66		NA	NA	NA	NA
O43670	ZNF207	BUB3-interacting and GLEBS motif-containing protein ZNF207	150403	154110	155843	136391	140707	137260	126254	151279	167764	132870	141059	116647	119146	133794	110290	103674	131929	146826	137111	86609.5	94990.3	142243	133222	143426	140498	134726	123709	123884	126738	128575	128736	133889	121204	109851	117311	182735	136902	155049	135744	156991	145424	148749		0.423863	0.00330245	0.382702	0.0116304
O43674	NDUFB5	NADH dehydrogenase [ubiquinone] 1 beta subcomplex subunit 5, mitochondrial	24343.9	20242	26212.2	30391.6	37742.9	31704.6	20178.5	23221.8	19684.9	25095	29792.3	30206.5	29936.7	20107.8	21630.1	48922.8	62057.2	70382.2	73072.2	45192.6	45133.1	25417.5	18898.9	26049	27331.5	32510.3	35600.6	19231.7	28889.8	19181.2	29778.7	31220.9	32284.5	34516.8	22832.7	17497.8	19025	19916.4	22096.7	23673.5	26263.7	14826.3		-0.714685	0.0143385	-0.766645	0.00662525
O43676	NDUFB3	NADH dehydrogenase [ubiquinone] 1 beta subcomplex subunit 3	66091.1	68556	52161.5	77276.6	84272.3	110410	44336.6	72272.8	62933.8	52316.4	73625.9	80434.4	110514	54654.1	110960	122301	148713	166106	167914	153128	88659.1	76221.8	54817.7	61939.8	73093.7	83825.8	110178	47766.9	80354	59993.9	81795.1	75531.1	78073.3	125433	62684.2	49055.3	63106.7	48755.1	64410.3	77119.3	79269.5	44567.4		-0.796378	0.00301025	-0.75212	0.00164931
O43678	NDUFA2	NADH dehydrogenase [ubiquinone] 1 alpha subcomplex subunit 2	84949.2	51377.1	40882.7	107689	104579	134827	59627.2	82703	43955.2	48157.4	98143.1	78041.9	147705	67601.3	155774	202276	227028	253853	310468	281741	146562	100976	43892.2	37870.8	89495.9	97175.1	154193	69394.7	78243.3	44726	52559.7	105577	100062	168789	57421	20440.9	64414.8	33340.5	64209	87303.5	60676.7	48705.2		-1.32517	0.00117986	-1.34081	0.00067913
O43681	GET3	ATPase GET3	298210	345933	331293	345752	283496	354441	302983	333025	343307	298915	352320	306573	384826	327886	342146	342986	338733	387358	337943	473009	318115	322760	318012	300872	277177	279460	341087	426172	329105	308570	286693	320980	282905	342799	284897	353020	321677	308800	321906	321781	362982	358850		-0.0316711	0.73351	0.0404401	0.645076
O43684	BUB3	Mitotic checkpoint protein BUB3	202500	217905	226093	194271	203901	211560	209475	185416	201858	201020	182233	188074	215101	201288	170549	172095	166168	202644	188316	146918	172912	195525	200453	192078	189374	214626	201100	205817	197487	199083	182979	197125	198666	205741	241661	276350	215202	226337	214906	229240	228481	227082		0.382598	0.000248106	0.31141	0.00128835
O43707	ACTN4	Alpha-actinin-4	1.92797e+06	1.7669e+06	2.28997e+06	1.38272e+06	1.35473e+06	1.51772e+06	1.5825e+06	1.96502e+06	1.45911e+06	1.83962e+06	1443135	1.37917e+06	1.76497e+06	1.31798e+06	1.85828e+06	1.42362e+06	1.38849e+06	1.06898e+06	1.0763e+06	1353582	1.3964e+06	1.8852e+06	1603604	1.85016e+06	1367608	1.42655e+06	1635814	1.49086e+06	1.85946e+06	1.77495e+06	1.54337e+06	1.31446e+06	1.3416e+06	1.38763e+06	1.2527e+06	2.23359e+06	1.51308e+06	1.91525e+06	1.38387e+06	1.10941e+06	1.64257e+06	1.20285e+06		0.436387	0.0497615	0.380992	0.063539
O43708	GSTZ1	Maleylacetoacetate isomerase	25255	26604.1	24959.1	34043.9	46797.6	36399.5	15580.8	28670.7	27127.6	30809.8	34799.7	40955.2	33265.2	16586.5	65547.7	107041	105091	246459	196821	134881	35756	30434.8	26574	35397.1	35597.2	45561.5	33337.4	14917.1	35412	26764.3	54397.4	40185.3	49289	50058.3	24623.8	22181.2	29350.7	27353.7	33220.5	42050.4	26755.1	19748.6		-1.67812	0.00162281	-1.61695	0.00146758
O43719	HTATSF1	17S U2 SnRNP complex component HTATSF1	29670.9	22799.5	30625.5	24893.1	25660.5	32028.4	31395	29106.4	23395.2	28246	24690.8	27746	27348.7	29982.9	20588.4	28337.4	34986	35152	31369.8	36696.5	30161.6	27404.8	23243.8	26336.9	27547.2	27287.6	34100.6	25528.2	28310.4	27039.8	27585.3	25741.8	28878.1	27456.2	13872.6	32503.4	25169.4	26370.9	29967	26080.5	38156.1	23186.3		-0.0576739	0.656592	-0.0722742	0.52453
O43731	KDELR3	ER lumen protein-retaining receptor 3	45266.7	26846.3	29840.9	62809.1	44690.6	49684.8	32074.7	48867.5	31711.1	39941.5	50871	46526.8	45052.1	30971.4	36677.8	16336.4	18399	26774.8	17642.4	22705.5	14116.1	34307.9	34249.4	29812.2	34520	44332.2	35005.8	31472.7	35583.3	23658.4	29995.1	50122.4	35986.2	41438.3	47176.4	43642.3	28438	32485.7	34656.9	20211.1	26242.7	35672		0.848499	0.00499701	0.912019	0.000841118
O43739	CYTH3	Cytohesin-3	87441.2	75930.9	60203.4	76291.9	68885.9	59648.9	67841.9	88935.9	73619.4	61333	72187	84804.1	63549.9	67936.9	57558	43105.1	31557.8	40309.2	25390.6	20632.8	31987.7	82433.2	77255.9	59358.8	84828.6	73581.9	62705.7	74276.2	77759.9	64684.6	50589.8	67346.5	65353.1	44290.4	67184	86707	65063.5	56869.4	57545.4	61292.1	53974	58131.5		1.01349	0.000648227	1.07793	0.000400182
O43741	PRKAB2	5'-AMP-activated protein kinase subunit beta-2	14599.5	20865.7	18976.9	21910.6	26409.3	20864.8	27988.3	16477.3	24134.2	22540.6	18243.3	23106.1	19943.6	28822.6	16682.9	17440.1	13771.5	22003.5	17778.7	26127.6	22567.2	19494.1	20392.7	19447.1	19449.1	24341.1	18136.6	32024	16324.5	20789.7	12993	16847.1	20299.6	17623	22991.1	10999.5	14245.4	14617.4	17296.5	19590.6	14328.5	18322.3		0.145179	0.371298	0.186811	0.232118
O43747	AP1G1	AP-1 complex subunit gamma-1	230178	241019	227714	226821	235628	217071	207677	245361	219885	206759	220260	206550	245957	200135	230386	250480	264644	321144	280007	409799	240673	228100	218876	231567	213053	215807	224373	203261	216789	208923	208944	246541	224970	262256	253546	212590	208249	227270	196657	221586	219588	208828		-0.17829	0.102585	-0.198466	0.083927
O43752	STX6	Syntaxin-6	16097.1	20561.9	18136.2	19708.2	19976.6	14849.7	24905.3	16147.1	18189.2	17306.9	20548.7	19719.8	16205.5	21988.9	13805.2	18970.5	15551.5	21062.4	18827.2	21528.1	18542.7	14321.5	17820.1	15943.9	20604.4	19338.8	16563.7	23426.3	15961.5	19496.3	15747	13963.3	16324.3	16159.9	20377.3	12165.6	18381	13679.8	17120.3	16462.1	16723.9	19620.7		0.0655	0.582861	0.0602898	0.554501
O43760	SYNGR2	Synaptogyrin-2	98100.6	101573	75153.3	82354.9	123229	100795	105637	84682.7	122123	101368	67130	110894	64041.4	128560	183835	328122	403539	351242	296042	199621	204897	84342.1	113152	78341.9	76029.2	115368	84842	103391	107916	126050	135710	103588	117423	144205	131853	50171.6	150795	42963.3	103779	107052	74001.5	95846.3		-1.31425	8.63848e-05	-1.33833	0.000315071
O43765	SGTA	Small glutamine-rich tetratricopeptide repeat-containing protein alpha	81380.2	84555.8	77152.3	83065	77204.2	87281.9	69898.4	75978.3	83708.9	68338.3	88218	71225.9	84518.6	78833	101212	93930.5	108976	102839	107572	104756	84858.1	81917.9	80349.8	78399.5	71910.9	71051.8	76034.2	78980.1	74717	79473.3	66268.8	83476.3	75857.2	73741	66535.1	86620.4	80561.2	80759	73144.9	78679.1	74428.3	77102.8		-0.205932	0.00578463	-0.210941	0.00761001
O43768	ENSA	Alpha-endosulfine	48155.1	44281.6	44352.5	57110.1	68121.7	53054.6	53522.1	45276.9	56305.5	53709.6	55028.2	66510.1	46646.3	58427.3	45763.9	58842.1	80716.2	92343.9	95474.8	108257	56632.8	46343.4	37791	45099	56995.6	63040.9	49782.7	58237.9	43609.8	41659.6	54618.1	59171.5	60837.6	65766.6	77940.6	7808.3	54621.6	42625.4	56433	66967.6	47606.2	53436.4		-0.369551	0.0665154	-0.296914	0.121119
O43772	SLC25A20	Mitochondrial carnitine/acylcarnitine carrier protein	169084	80176.3	100124	133232	161597	301287	83496.1	204692	83723.7	94892	133194	130750	290949	82163.3	760193	995756	1.25559e+06	2.14892e+06	1.92077e+06	1.48124e+06	553527	243352	81195.3	129243	134865	133157	334942	79599.8	359025	95741.2	298314	250676	247977	606518	118684	91899.3	77226.7	75372.6	90845.4	83867.7	100237	74491.4		-2.97849	3.22706e-05	-2.97424	3.39267e-05
O43776	NARS1	Asparagine--tRNA ligase, cytoplasmic	519749	667297	679997	653958	603208	517996	655137	562035	654878	634063	620503	579082	593045	636376	544803	643513	662855	577820	688361	610676	684129	603988	629820	656971	533096	592965	518860	654617	546687	652992	589960	669897	578510	612696	700010	732056	700353	745112	723679	621963	614016	692932		0.0886628	0.453655	0.108428	0.264888
O43795	MYO1B	Unconventional myosin-Ib	825329	807818	780592	792843	985175	845832	832049	851541	833874	831769	758395	929266	808512	855338	724745	493296	490451	696964	558326	577402	463043	812830	826780	877293	754165	972445	777561	800184	767022	796224	805725	821568	929278	813462	940675	1.51198e+06	1.29788e+06	1.51807e+06	1.36031e+06	1.63162e+06	1339051	1.10243e+06		0.693369	9.22947e-05	0.713884	6.23639e-05
O43809	NUDT21	Cleavage and polyadenylation specificity factor subunit 5	88121.2	104219	101216	89296	88137.4	91147.4	70797.2	90568.2	93937.2	88734.8	93898.1	89034	88690.5	66893.3	88356.2	81392.2	77271.9	104221	80297.1	71164.6	57870.6	90097.5	96020.2	92262.2	87865	79006.9	79426.7	66950.5	89089.2	98451.7	96774.1	85333.5	87655.8	81345.3	67507.2	105339	104174	105267	106874	107925	92703.9	94274.1		0.278102	0.0298869	0.253144	0.0397292
O43813	LANCL1	Glutathione S-transferase LANCL1	189525	201297	229497	241114	254502	260357	204230	217755	220649	243479	207829	230861	265868	203488	231523	253181	295742	302770	372715	410628	226443	202957	211406	232740	233580	237567	250052	204269	205765	190030	216021	244374	250090	273929	234590	223232	234916	224772	257199	248906	256180	166027		-0.250405	0.0955979	-0.218398	0.110142
O43815	STRN	Striatin	64672.3	68064.8	66851.9	52987.6	56513.1	61938.7	69030.7	69251.3	59057.7	57436.5	62147.8	57588.2	67868.3	51195.4	50132.8	42853.1	42306	43113.8	46341.3	45221.2	51668.7	64077.3	59882.1	50848.6	67875	55395.1	59122.9	68949.1	65775.7	62325.6	49667.5	56727.7	55636.7	57077.7	62624.5	86912	65036	65970.9	54433.4	60589	76785.5	65803.7		0.496046	0.000372476	0.468493	0.000524986
O43818	RRP9	U3 small nucleolar RNA-interacting protein 2	51527.2	57312.4	43018.6	53080.6	28463.6	40822.2	46727.6	38599.3	37371.4	30268.2	NA	35582.4	NA	42432.8	45770.9	43915.4	34222.5	21318.8	NA	NA	42862.4	NA	44496.3	41943.4	8928.03	13908.6	38919.4	48571	NA	48350.2	23989.3	47922.4	28134.7	47441	11979.7	NA	25728.8	41430.8	NA	23391.2	46311.2	65284.2		0.319263	0.250565	0.0801361	0.778511
O43819	SCO2	Protein SCO2 homolog, mitochondrial	26342.8	20380	20996.1	27450	20351.6	36179.5	20863.5	25846.2	11287.5	13110.6	27673.1	22416.5	34967.3	11909.5	46944.3	75120.2	80898.2	119877	114940	106401	51405.9	31243.5	13361.8	18303.8	23523.3	27636.9	38846.8	17218.3	34009.1	14566.2	36160.2	26692	33060.4	63920	21028.7	11705.1	11664.2	9911.3	7121.25	13717.1	12055.2	18616.6		-1.48099	7.05638e-05	-1.71097	0.00018434
O43822	CFAP410	Cilia- and flagella-associated protein 410	11014.5	8027.68	9180.54	7852.77	NA	10675	NA	10563.8	4994.62	6733.04	10341.3	5514.7	8723.77	NA	10181.1	8330.65	11074.7	6292.85	8225.05	6582.92	8388.78	11668	NA	6237.18	NA	NA	12988.1	11459.7	9494.26	4328.93	NA	7003.27	5513.16	6972.32	8582.31	12726.1	8336.71	9357.04	9524.24	6563.68	13784.2	8524.5		0.0179758	0.897347	-0.144664	0.362994
O43823	AKAP8	A-kinase anchor protein 8	15188.1	13614.7	14735.9	13209.8	20210.1	13524.7	20460.2	13732.1	14589	14218.6	14964.6	18991	9231.8	20093	2425.46	11167.7	10394.3	14153.8	9113.57	4296.48	8826.11	11007.2	14671.4	15259.6	16872.7	17307.4	10105.9	11856.7	13832.7	14886.3	13298.7	10268.6	13699.1	7390.15	9667.16	10496	15644.8	13887.1	15223.1	14831.4	12493.2	11682.4		0.626583	0.0142856	0.589918	0.0267874
O43824	GTPBP6	Putative GTP-binding protein 6	1294.58	NA	3759.34	2426.46	6410.93	6502.52	NA	1751.38	1340.93	4151.82	3074.74	3000.57	4315.35	3335.37	4537.45	3889.46	11060.9	12012.4	14092.5	7862.55	5027.79	2334.22	NA	3487.77	4576.07	5213.39	5643.63	2055.12	3575.01	NA	4391.37	2300.39	4206.22	7164.69	NA	2127.91	691.681	NA	1268.9	3631.34	3954.25	3018.97		-0.671318	0.0459711	-0.801601	0.00321328
O43826	SLC37A4	Glucose-6-phosphate exchanger SLC37A4	15791.3	19668.6	14829.8	16881.3	20321.3	13283	18976	14048.1	18601.1	16690.4	20648.6	20566.2	22963.6	21230.2	28101	34555.9	40949.8	58187.8	59422.2	84618.9	32330.2	13649.6	11682.3	13201.3	20535.1	18747.9	22618.2	19856.8	26254.5	12980.5	22710.5	21998	22679.8	29651.2	31723.9	8495.81	16202.4	9575.07	16019.7	18931.7	15289.4	21165.1		-1.15292	0.000310383	-0.988007	0.000894805
O43837	IDH3B	Isocitrate dehydrogenase [NAD] subunit beta, mitochondrial	98881.1	87971.1	96464.5	108006	131286	151924	82396.5	121016	75429.5	82460	116885	126099	167763	82117.1	237724	353102	423587	493989	623353	459577	274695	133663	84841.1	92433.4	112214	126652	176397	88741.6	167714	88045.7	151518	153916	155883	250119	115043	76107	72559.5	74152.7	84980.8	85904.2	100525	70962.7		-1.7162	2.83408e-05	-1.68947	5.84178e-05
O43847	NRDC	Nardilysin	110385	113017	112584	118877	109898	135090	94777.5	119884	99137.5	119880	110420	107074	126780	92825.6	146957	170673	194726	176315	210546	219632	134064	118044	105892	114613	105172	104932	136493	88013.5	124207	105865	123838	132954	116241	150106	113165	122310	117064	120217	102919	97267.6	109954	93966.9		-0.506624	0.00082475	-0.519923	0.000745994
O43852	CALU	Calumenin	1.7334e+06	2258144	2173254	1.85978e+06	1.58541e+06	742391	2.21626e+06	1.78569e+06	1.8453e+06	1.72408e+06	1.65858e+06	1.78703e+06	1390011	1.72403e+06	1.04762e+06	907895	1.05963e+06	592167	583960	514397	1.32636e+06	1.72084e+06	1.80961e+06	1.6265e+06	1631851	1.56406e+06	1.40957e+06	2288620	1.75832e+06	2.14809e+06	1.3413e+06	1.65801e+06	1.56118e+06	1.01709e+06	1.52828e+06	1.74803e+06	1.68766e+06	1.86158e+06	2097143	1.52724e+06	1.99998e+06	1.99123e+06		1.18913	0.00799284	1.20343	0.00144822
O43854	EDIL3	EGF-like repeat and discoidin I-like domain-containing protein 3	70137.5	100534	141769	45551.9	59114	17132.3	144102	73239.2	99939.1	138777	42039.9	56348	17897.1	161305	55863.3	49531.5	53881.1	53764	37721	33641.5	81491.2	70591.6	110421	118702	47766.6	53428.3	15446.7	153596	60966.6	82263	102468	41657.8	52449.1	17363.2	203360	54790	94554.8	122540	49539.4	73097.7	18761.4	134050		0.496321	0.327119	0.524872	0.31003
O43865	AHCYL1	S-adenosylhomocysteine hydrolase-like protein 1	456013	402304	417342	483899	555398	624979	381793	450604	451014	448090	426771	512013	623968	409485	522239	605750	721432	731345	876020	679196	642138	481928	428201	497311	466933	532761	561319	385892	447850	408763	496205	528506	619481	712360	459306	422872	468417	479240	507495	546883	553864	391081		-0.394245	0.0165646	-0.367766	0.00981625
O43895	XPNPEP2	Xaa-Pro aminopeptidase 2	23344.9	28138	17878	21175.1	23281	72734.5	16392.5	23516.8	27224.7	24534.5	13117.3	15839.1	65908.1	17647.8	15016.8	NA	NA	NA	12613.8	17806.4	NA	22572.7	29797.8	22369.4	16864.3	25553.7	65088.6	19287.9	15822	24894.9	NA	13161.4	17685.5	42695	26473.1	48306.3	30376.4	16978	30194.6	30846.9	110934	13186.2		NA	NA	NA	NA
O43896	KIF1C	Kinesin-like protein KIF1C	69459.3	62435.5	58210.1	59558.1	54455.1	61799.7	55106	67595.2	67072.7	55317.5	54972.1	53151.3	54638.3	64319.4	58199	45784.8	48022.6	44205.8	44732.8	49573.3	55119.4	61598.1	59569.4	57752.7	58949.3	50168.5	57136.3	63892	56123.2	61301	46578.3	55405.5	48561.8	59066.1	63415.5	66828.7	50339.6	56739.8	55010.6	59958.8	65303	66324.7		0.347411	0.00715539	0.353364	0.00830913
O43920	NDUFS5	NADH dehydrogenase [ubiquinone] iron-sulfur protein 5	58296.1	46183.5	45943.6	82511.6	82817	109236	45806.1	67340.3	62418.1	46471.6	67485.1	81242.5	102159	52715.4	84253.6	124221	153297	206369	177543	184071	75106.4	59381.5	50001.8	70561.2	57534.6	88035.7	110799	39693.5	58153.4	49812.4	75295.8	74543.4	85906.1	116275	56221.1	46704.6	54063.9	48294.8	62955.6	75119.8	70392.4	32739		-0.920624	0.00880147	-0.840935	0.00578912
O43924	PDE6D	Retinal rod rhodopsin-sensitive cGMP 3',5'-cyclic phosphodiesterase subunit delta	26021.6	32232.3	26903.4	28944.2	29355	26728.4	32525.1	23768.2	32065	24897	22255.8	32281.6	28046.2	31948.5	25097.5	29132	22878.1	18117.2	25721.2	30626.1	23737.6	25262.5	29551.4	24557.3	23305.4	24607.9	26513.5	30148.8	27853	28753.8	15739.9	23724.8	28915.2	26159.3	31839.2	31572	28756.2	26334.5	21835.9	30566.9	26100.6	27500.6		0.228575	0.065918	0.196928	0.173458
O60216	RAD21	Double-strand-break repair protein rad21 homolog	16724.3	19920.4	16672.2	21512.2	21573	24533.4	14205.5	15022	21802.8	16222.6	17158.3	20195.8	17692	15921.7	14862.7	17134	12960.9	20590.4	14339.1	17800.9	11075.3	13152.8	17615.5	19372.8	22220	21117	15794.5	13477.9	11628	19357.8	15458.8	19225	17225.9	16367.5	12615.7	11007.8	22871	17499.4	19469.3	21617.4	17522.3	13159.6		0.255077	0.0616446	0.185789	0.0983636
O60231	DHX16	Pre-mRNA-splicing factor ATP-dependent RNA helicase DHX16	8562.02	9780.5	12981.6	5944.71	7951.59	7376.98	11832.9	5755.79	4890.86	10299.8	5667.4	8222.81	4328.06	8855.93	5106.99	5185.85	9759.84	7749.53	7456.76	4811.98	4652.23	3964.01	5146.7	5941.98	8673.29	7492.83	7746.04	6546.8	4347.34	4896.93	5603.09	4820.84	6689.33	4545.33	4524.59	4879.4	5846.22	7882.58	7014.45	7370.67	6224.46	7034.23		0.23285	0.171419	-0.0224786	0.908257
O60232	ZNRD2	Protein ZNRD2	14621.2	12386.4	16535.1	15711.4	11933.6	17100.9	17128	14709.2	13909.8	15374.8	18640.5	11536.8	15094.3	15494.7	9725.52	11226.4	12469.1	1537.97	5874.62	12570.1	NA	15020.6	10819.1	10918.4	13348.3	12333.5	15750.5	11789.5	14383.6	11727.5	12882.3	7513.77	9252.11	6516.09	9050.61	8107.46	9223.23	7250.62	9092.19	8238.21	13294	10337		0.540444	0.0450014	0.560698	0.0363629
O60234	GMFG	Glia maturation factor gamma	60806.1	59129.3	49782.8	53649.1	62863.1	56187.1	63065.4	62615.6	68908.3	47909.4	52889.5	64828.8	51779.8	58887.3	58086	55528.5	43257.6	53181.5	43733.5	66803.4	48026.9	53559	56870.2	51466.5	53451.5	60555.2	47622.8	53619.7	56109.2	61373	57367.4	52303	63036.9	43747.6	53617.8	51805.3	69945.9	63861.8	67790.4	79632.6	56881.9	55069		0.221383	0.0565044	0.245141	0.0629895
O60237	PPP1R12B	Protein phosphatase 1 regulatory subunit 12B	22192.6	44422	28540.1	27524.1	37173.5	19015.2	56658.1	29359.6	34178.2	31084.6	33611.7	41326.7	15156.5	53237.7	15640	32486.8	33567.5	30194.7	20368.3	NA	35445.5	23345.6	23616.2	28947.1	28530.4	31410.2	13440.1	37823.7	19074.8	31641.1	31689.5	21123.3	32726.3	17127.4	42970.7	26681.2	25825.1	18596	23328.5	27200.2	18210.4	38653.6		0.244429	0.434523	0.289908	0.35437
O60238	BNIP3L	BCL2/adenovirus E1B 19 kDa protein-interacting protein 3-like	35841.2	52751.4	37985.1	37160	25769.9	44140.1	46607.6	47400.8	40828.1	37221.6	33406.7	34507.2	76499.6	42348.8	53213.3	41095.7	29229.4	27978.3	44630.4	92976.7	34311.9	50168	37856.1	24622.7	47282.9	34806.2	50286.7	46218.3	52738.6	31722.7	15920	37303.2	23713.5	36278.6	68512.7	34895.8	87976.4	27620.5	47359.7	55083.6	43129.8	45251		-0.0425517	0.888458	0.101441	0.74417
O60240	PLIN1	Perilipin-1	130361	11367.1	88726.3	109600	178569	324951	28917.2	186685	9175.05	86061.9	104969	117008	310255	27029.3	652451	1.06032e+06	1.47704e+06	2.11546e+06	2154004	1.43971e+06	799636	264612	17641.3	134954	116830	137760	347561	24449.4	351898	68059.1	369995	269677	377237	541611	64006.1	NA	24649.6	19973.4	NA	NA	15369.6	16560.9		-3.71333	0.000385327	-3.76969	0.000379204
O60245	PCDH7	Protocadherin-7	NA	7433.93	NA	2312.71	NA	NA	6533.49	NA	5462.08	3362.02	2750.45	NA	NA	5078.88	NA	3305.78	2345.41	NA	NA	NA	NA	NA	4644.44	NA	3133.95	NA	NA	7086.54	NA	5384.22	NA	NA	NA	NA	5276.22	1991.12	2008.47	NA	NA	NA	NA	NA		NA	NA	NA	NA
O60256	PRPSAP2	Phosphoribosyl pyrophosphate synthase-associated protein 2	16392	17156.8	17102.4	18620.2	18671.3	18025	17066.4	18454	16885.9	17722.9	17605.1	17194.1	21958.6	15811.8	21366.2	16446.3	20147.9	22187.2	26218.8	32763.8	15068.7	17807.3	17818.4	13061	16104.8	14814.3	16399.2	15021.8	20277.2	17277	15066	17012.7	16442.1	18735.8	NA	22467.9	19451.5	15622.3	16232.6	15947.1	16400.3	14368.4		-0.207604	0.122615	-0.160205	0.248498
O60264	SMARCA5	SWI/SNF-related matrix-associated actin-dependent regulator of chromatin subfamily A member 5	58883.4	71090.9	62197.6	50922.1	50471.7	46234.4	62135.3	58705.5	61011.6	63957.5	49800.9	47869.8	45575.3	55923.5	49466.6	49682.3	42559.2	38764.9	38576.9	39569.6	47288.2	48763.3	64710.1	56517.2	50114.8	43255.1	48660.3	62466.8	50328.8	65532.3	51203.1	49744.1	53767.4	46957.6	56608.5	54381.5	60276.6	60034.3	56320.4	59478.7	61939.6	64548		0.431878	0.00658383	0.391042	0.00961057
O60271	SPAG9	C-Jun-amino-terminal kinase-interacting protein 4	240718	210446	210039	193079	182859	201071	249301	234243	205705	208364	200475	193064	201203	227076	188402	159541	151722	166232	153395	190355	191202	226628	206084	194468	209245	194034	205460	248230	219351	203223	187372	182108	178038	191554	237103	276619	205538	200193	192465	188596	222966	235991		0.419094	0.00398628	0.426874	0.00149691
O60287	URB1	Nucleolar pre-ribosomal-associated protein 1	2360.54	3146.99	3181.9	NA	NA	NA	NA	NA	4798.35	NA	5014.59	NA	NA	2947	NA	2211.79	NA	NA	NA	NA	NA	NA	2831.9	NA	NA	NA	2707.81	NA	NA	NA	NA	1842.64	3120.59	2518.53	NA	NA	4199.24	2749.96	NA	2314.98	2797.74	NA		NA	NA	NA	NA
O60313	OPA1	Dynamin-like 120 kDa protein, mitochondrial	77706.8	58446.5	66608.5	72931	77932.7	96730.5	65121.7	79358.4	54349.3	65946.8	74442.6	78120.6	100475	60317.2	126606	134137	158856	187945	192352	160163	118708	84506.3	55312	65787.9	66490.2	73862.5	107687	68956	95891.1	59350.6	83822.5	80820.7	81022.3	123000	68284.6	70491.4	57544	59916.1	60659.7	62721.2	68364.4	58389.4		-0.903063	4.65341e-05	-0.896314	9.31713e-05
O60315	ZEB2	Zinc finger E-box-binding homeobox 2	6460.09	9164.91	NA	8396.86	12989.3	9985.85	11449.8	7677.54	10049.4	13218.4	11443.7	13459.9	NA	14525.6	11569.8	10291.3	10573	13414.5	11491	NA	11321.4	8634.61	12003.2	12930.1	9889.78	10065	5662.62	8874.32	NA	11244.5	10679.5	10944.9	14877.2	NA	9071.55	10282.2	15085.4	16024.4	11859.8	16765.7	6999.73	9479.66		-0.217905	0.0991835	0.0145202	0.917931
O60318	MCM3AP	Germinal-center associated nuclear protein	4294.01	6799.41	6578.56	7455.6	7633.95	7124.91	1207.51	5339.16	7127.14	3157.87	7167.01	5926.12	6504.41	3687.37	1761.63	6259	4399.69	2639.36	5276.69	2300.43	NA	6107.38	3369.62	4038.85	6112.66	5408.35	6932.98	4945.58	5054.22	5498.81	2788.19	4747.15	4973.54	3915.77	2793.64	4856.47	5778.82	3791.27	5422.61	4805.26	4920.02	6.15375		0.125851	0.61571	0.13932	0.441909
O60331	PIP5K1C	Phosphatidylinositol 4-phosphate 5-kinase type-1 gamma	19468.1	27473.1	19206.8	23079.6	26141.8	23670	31168.1	21456.8	24605.5	20983.4	19371.7	21325.9	20132.8	30317.2	14911.5	15650.8	11996.6	7528.04	13342.5	17560.6	13487.5	20054.3	26658.7	15013.3	16821.9	23158.9	25651.2	23488.1	18630.1	25708.3	17347.5	22143.1	24798.4	21269.6	24145.9	20238.6	26466.6	21022.3	24325.6	21847.3	25946.3	27696.5		0.675937	0.00133434	0.612963	0.00205567
O60333	KIF1B	Kinesin-like protein KIF1B	16598.5	20074.2	18912.2	16146.1	18033.1	20782.3	25844.8	17887.7	17650.7	19539.9	20780.4	18525.9	20186.9	21186.5	17272.3	20846.6	19680	17317.9	16685.9	20209.6	25420.4	17777.8	17768.3	15800.1	16111.1	19531.2	17775.6	24201.7	18419.9	16040	12063.5	16123.8	15988	16165.9	15791.5	18466	16783.4	16419.6	10749.5	17853	15620	21786.3		0.00264343	0.985228	0.0320762	0.772918
O60341	KDM1A	Lysine-specific histone demethylase 1A	16645.4	28884.3	22430.6	19607.6	21140.5	19509.6	25176.5	21707.4	22325.1	18497	22513.3	19029.8	19081.6	19009.3	15530.3	19805.6	18208.8	17110.8	28604.8	21215.7	16523.6	19134.9	24374.8	19954.1	17480.3	22444.9	20083.5	18489.9	17347.8	22899	19665.5	20040.1	17769.9	19219.6	23441.8	30162.6	23775.2	25665.1	20758.9	21457.1	19118.8	24676.4		0.161782	0.266413	0.106402	0.358615
O60343	TBC1D4	TBC1 domain family member 4	31229.1	15555.6	23210.2	23904.8	24826.5	38444.8	10883.4	27477.5	17528.1	21413.8	24395.4	20924.7	34964.7	14551.7	43302.7	37373.6	43544.2	87017.8	64607.3	58753.6	38780.3	30404.1	15150.8	20796.6	32187.4	25895.3	31110.6	12213.9	31431.8	14742.3	26699.6	26423.3	28693.9	32768.8	16776.8	12238.7	8719.13	10296.3	14772.2	14748.5	14913.9	8674.04		-0.963559	0.00410286	-0.954435	0.000821481
O60361	NME2P1	Putative nucleoside diphosphate kinase	62436.7	46489.7	58346.8	88007	88034.9	NA	51247.6	33250.4	59090.3	88469	83513.7	68328.8	19604.1	47146.1	11258.6	18465.2	66685.7	38981.9	44042.8	55722.6	50443.1	25387.2	43866.5	92817.9	74254.4	96329.7	45396.5	46930	26722.3	48803.8	81403	56984.8	53427.2	29682.5	55785.3	NA	52767.7	69836.9	79684.8	78565.4	78512.6	38971.1		0.832967	0.0632265	0.566557	0.251709
O60427	FADS1	Acyl-CoA (8-3)-desaturase	26886.2	28544.4	30496.9	29641.5	35140	29423.4	24035.3	28030.4	13383.6	13221.3	27382.9	24210.9	31165.9	19504.6	190573	141199	128486	151916	171155	302865	90057.1	31279.4	15503.9	21641.3	25212	27547	38446.8	23158.6	54941.3	18425.8	40593.9	29855.7	38766.8	46458.6	17644.9	14012.6	10490.3	11332.6	7288.57	10657.7	2573.05	11923.6		-2.17984	6.36533e-06	-2.52662	1.2468e-05
O60437	PPL	Periplakin	57697.2	47710.8	68482.1	59710.9	65845.3	183992	41088.3	53517	43724.6	66267.5	55250.9	59305.9	169304	35573.8	44386	32857.9	28948	47785.8	48218.6	50707.3	22307.7	51392.2	42255	61773.4	63321.1	58967.1	159010	35773.4	51868.8	42768.9	58567.1	56919	57493.3	120486	42540.1	88823.8	23107.3	50853.1	41256.3	44672.6	159895	21544.6		0.823584	0.028201	0.729357	0.0465044
O60443	GSDME	Gasdermin-E	67305.4	100212	72358	87148.1	105602	90488.1	70053.4	69549.6	90510.7	69827.3	87355.9	116046	97010.4	71755.9	46042.3	45653.1	29728.6	66788.5	50966.1	56149.1	31099.2	67340.4	88068.3	67241.5	92177.2	111463	88524.9	67175.4	60034.3	90971.9	58686.5	77147.2	94026.2	88547.3	82300.8	199312	105729	119075	150291	165917	186917	95836.3		0.915852	0.000341604	0.953775	0.000327599
O60462	NRP2	Neuropilin-2	27169.9	44756.9	40079.4	31011	27381.2	22637.9	51419.3	37611.3	46306.1	40411.9	33009.5	28612.9	11311.5	52992.9	22620.5	23341.3	22814.4	22548.5	12213.8	NA	22192.2	27357.7	39064.5	36991.4	28605.3	23438.5	10643.2	42389.3	28815.5	36960.6	30234.5	20916.8	21174.1	13503.5	69537	21146.2	36689	32728.6	32859.4	30741.3	20446.1	40766.3		0.632363	0.0154187	0.632022	0.079101
O60476	MAN1A2	Mannosyl-oligosaccharide 1,2-alpha-mannosidase IB	21277.4	21348.8	14939.5	21871.5	22687.8	11851	15580.6	17357.1	20836.5	21012.9	22104	19427	20392.2	18254.4	16986.8	21080.5	24027.6	26523.1	21209.6	22446.4	15214.2	20192.1	18908.1	19867.4	23220.3	18521.6	21293.2	16766.7	18245.4	18502.5	23136.1	26423.6	22666.1	22836.8	25976.9	10700	18935.6	19650	16235	21798.1	20297.8	13898.2		-0.136429	0.396155	-0.00141632	0.989577
O60488	ACSL4	Long-chain-fatty-acid--CoA ligase 4	50925.4	41513.5	39848.5	46676.2	50035	74886.8	41597.9	54840.3	45913.7	36507.9	54444.4	48453.8	70465.9	42985.9	263064	306468	253479	459774	557640	656632	195317	62239.6	42023.8	44018.4	37176.9	46671.2	75989.2	41589.6	84771.2	40986.8	60346.9	62596.5	61665.3	138522	47236.7	52862.4	47313.1	44721.1	34975	44499.8	41559.4	61630.8		-2.6411	8.08611e-06	-2.58438	9.4707e-06
O60493	SNX3	Sorting nexin-3	399763	466860	360787	402185	380524	453886	374438	437684	446250	374029	374226	383154	448892	408069	442739	466293	410683	515868	456626	575869	371727	416175	447626	382351	406526	370094	482059	401739	401390	409211	410597	412445	401431	488976	438107	455009	465615	388040	444400	404454	464024	399395		-0.0538391	0.543102	-0.015777	0.853075
O60499	STX10	Syntaxin-10	14106.6	17481.2	11778.8	16870.4	22548.9	13780.9	19984.9	16284.6	14717.4	15997.7	15689.9	16859.7	13333.6	20045.4	12519.3	18246	22814.7	45692.5	22164.1	25891.3	17187.9	12310.7	12340	14193.2	17565.5	17366.8	13677.6	18952.5	11181	17458.5	21065.1	13802	14666.5	11279.1	20642.2	9396.87	11508.3	13104.5	16987.1	18387.3	12092.8	13812.7		-0.321171	0.160344	-0.316902	0.124972
O60502	OGA	Protein O-GlcNAcase	50157	63619	54843.9	50196.9	47878.7	61475	50132.1	50844.2	67079.9	48603.3	57819.8	46007.2	57730.1	45894.3	55880.7	39870.3	35568.9	65058.2	37848.2	73769.1	32868	47981.1	60457	53062.9	48517.4	49324.5	55367	53450.2	49283.3	59129.9	51212.2	54940.7	45733.3	56229.9	48771.5	63516.3	66968.6	59041.1	65350.5	65440.9	65579	66382.5		0.26897	0.143767	0.271081	0.156807
O60504	SORBS3	Vinexin	151880	219672	217984	158375	189922	103076	236256	171193	207549	210138	175591	191621	143216	215767	113201	130606	105257	112718	87657.8	88308.4	133115	147043	221552	204113	174036	190962	124095	234394	145884	215515	194449	167438	170646	124643	241844	182309	187594	215485	197841	203992	169287	200436		0.785724	0.00460531	0.880562	0.000298958
O60506	SYNCRIP	Heterogeneous nuclear ribonucleoprotein Q	261866	292397	301112	267398	238623	220910	328523	237741	289861	283159	239910	237646	245638	240761	228938	269831	286742	215627	237609	207565	302312	253248	270855	262657	248934	232168	245209	315621	243774	292014	245074	237943	230509	206476	265345	290100	261288	275255	272298	233897	265564	295297		0.25	0.132933	0.171265	0.256445
O60507	TPST1	Protein-tyrosine sulfotransferase 1	13102.4	NA	7765.66	13882.1	9564.33	12905.6	11438.6	13860.9	NA	NA	14674.9	12512.1	13960	8507.1	5974.28	NA	574.962	NA	NA	NA	NA	14730.2	10534.3	NA	14810.5	NA	3107.04	3581.49	10170.9	10810	NA	12217.5	10700.4	NA	9946.57	22251.9	16315.2	13865.5	12350.4	12463.8	16868	12874.2		NA	NA	NA	NA
O60513	B4GALT4	Beta-1,4-galactosyltransferase 4	NA	4926.56	5244	11276.8	5633.24	5121.1	7770.13	NA	4974.18	11832.8	NA	9184.57	NA	5750.71	2932.34	1243.63	NA	NA	NA	NA	1270.69	3150.94	7052.63	9384.09	NA	NA	6589.2	8581.87	NA	3604.14	NA	6258.34	5396.57	649.884	NA	NA	6348.28	13339.4	10048.8	NA	11411.1	4217.62		NA	NA	NA	NA
O60518	RANBP6	Ran-binding protein 6	5910.46	7931.03	6783.92	7238.35	7802.91	9860.38	8262.82	6281.23	6443.68	5885.83	6329.52	7337.46	9252.3	6638.76	7756.9	8017.89	8097.26	10267.4	7930.42	6966.06	6693.97	5538.49	7700.64	6807.44	6738.35	6557.05	6850.9	5266.05	5754.19	5229.69	5510.64	8305.31	7560.01	6593.15	5571.28	4162.57	6533.47	6453.12	5909.73	10151.6	5783.67	4793.83		-0.119065	0.132865	-0.187918	0.0146121
O60524	NEMF	Ribosome quality control complex subunit NEMF	39321.7	37438.3	43188.8	39929.1	38466	39595.9	42330	37859.4	35395.1	40852	39776.1	40302.5	36802.1	45605.5	39447.9	39633.6	46993	50277.8	41373.3	40315.6	37455.2	35936.7	36546.2	40493.8	40089.9	39171.2	35097.1	35016.4	35857.2	35424.6	41099.5	39209.6	36850.2	41682.2	49435.5	36099.7	36243.2	38421.4	39097.3	41429.7	37718.2	41221		0.00983045	0.865705	0.0125758	0.862284
O60547	GMDS	GDP-mannose 4,6 dehydratase	37464.5	38193.4	43598	48103.6	50880.1	46736.4	37720	36434.8	42323.9	42440.5	40611.4	54637.7	47728.3	38176.1	29609.7	31140.1	30669.6	26073.2	32307.2	32486.7	33437.8	34065.2	42016	45640.9	41821.8	49290.9	49325.4	32062.5	34830	41108	43652.7	43361.7	45319.8	45991	39519.1	35362.2	40445.4	47899.4	43091.4	53641.2	49608.3	28855.6		0.489301	0.000856984	0.508357	0.000776328
O60551	NMT2	Glycylpeptide N-tetradecanoyltransferase 2	25264.4	19694.5	22074.4	25734.5	23016.7	36693.3	23859.8	27692.9	20508.5	19047.2	24168.7	25292.9	35920.6	25383.3	36210.7	27061	31592.2	40673.6	39363.6	59316	39090.1	23068.9	20321.4	17564.9	20550.2	23219	32632.3	23439.3	24910.3	18394.2	16611.4	20270.1	23488.7	39282.4	23294.1	45682.6	21528	22262.8	28524.4	29055.1	41705.9	29542.8		-0.478115	0.0147912	-0.443145	0.0194942
O60565	GREM1	Gremlin-1	10075.1	2758.96	7165.17	7291.75	6941.64	20679.7	3931.32	11204.7	2789.12	6732.66	8008.52	6632.45	23417.5	3367.64	2847.52	2807.15	45.9419	2223.31	544.646	3226.21	796.406	10122	2311.09	6297.49	5573.12	8060.05	10847.6	2859.18	8988.59	1040.78	3725.76	6341.25	4773.23	13408.4	2995.73	11720.3	1375.16	7848.07	4937.17	5757.81	18509.7	2725.06		0.727599	0.0268403	0.786258	0.0240931
O60568	PLOD3	Multifunctional procollagen lysine hydroxylase and glycosyltransferase LH3	491517	430034	410718	437355	414006	474015	513754	505246	400776	370274	391610	415926	449487	531961	567295	437360	409648	593312	448805	553541	504049	516100	407920	416072	411512	433735	446856	524100	496236	422410	434084	456553	436186	491514	589790	501565	404267	375691	414002	418998	338294	552962		-0.0102244	0.93351	-0.0460573	0.723735
O60573	EIF4E2	Eukaryotic translation initiation factor 4E type 2	5121.9	9813.9	9311.78	6941.07	6904.92	4926	6164.75	9456.92	8720.99	5867.3	7359.74	8070.49	8056.66	6350.72	6417.66	6543.43	7849.87	NA	5352.35	8256.79	6452.54	7716.52	6355.36	6788.93	117962	5451.79	6646.47	7225.42	6191.65	7668.62	5785.18	9079.61	5833.92	8107.73	19477.7	10750.6	6239.08	8475.7	4980.52	NA	7543.29	7476.84		-0.101971	0.458403	0.0257698	0.795772
O60610	DIAPH1	Protein diaphanous homolog 1	216080	157978	182145	204743	207935	218991	143356	225802	153746	175367	198933	197145	219983	130836	167723	112627	131573	150615	117655	131035	100176	218656	150660	182367	218314	225065	202012	156427	199976	152390	162906	195123	182032	178062	155594	217347	169691	183725	173648	212776	213864	153600		0.648667	0.00111976	0.630505	0.00192948
O60613	SELENOF	Selenoprotein F	19531	13662.4	9092.33	11532.3	10349.3	14624	24532	15021.2	14780.1	13270.2	11644.4	12339.5	9405.49	11706	14273.8	20082.9	13444.3	13548.2	14429.6	10221.7	12695.2	15186.3	17482.1	13894.3	11860.9	11615.1	8172.26	13691.9	11782	15738.8	14964.5	10388.7	11566.1	7894.28	14146	10256.6	15428.4	17972.3	21358.5	17568.8	10168.5	23936.4		-0.00489023	0.983503	-0.113083	0.386931
O60637	TSPAN3	Tetraspanin-3	28054.8	20765.5	NA	23735.6	19718	23463.3	21346.6	30822.2	15065.1	16739.6	23875.6	20380.5	21293.6	19968.5	53520.9	38224.6	38078	48660.7	33975.4	NA	37978.6	29549.1	21360.3	19219.9	24245.2	15984.6	22153.8	20472.2	31652.9	18532.6	21403.4	24917.8	21220.7	21922.5	19623.1	45159.3	26568.7	24872.2	28433.1	22436.7	25946.5	22928.4		-0.698231	0.000615875	-0.781181	0.000772087
O60641	SNAP91	Clathrin coat assembly protein AP180	3.56422e+06	2.54688e+06	2512660	2533980	2.63684e+06	1.91699e+06	2.57792e+06	3.08552e+06	2.85488e+06	2.95523e+06	2328004	2.42138e+06	1.67332e+06	3.59211e+06	2.71311e+06	2.46676e+06	1.37692e+06	1.98381e+06	2674135	2.84023e+06	1.8178e+06	2.5373e+06	3377325	2469940	1.97833e+06	2361943	1.7445e+06	2.72225e+06	2.64868e+06	2246655	2.68012e+06	2139476	2286246	1.9312e+06	4.78934e+06	3.39931e+06	2998060	2.70917e+06	2933095	2.24837e+06	2580793	3.34656e+06		0.358011	0.106409	0.409678	0.101365
O60645	EXOC3	Exocyst complex component 3	73341.8	68902.2	64171.6	68732.9	68153.4	73294.9	77217.7	71170	65864.1	67054.4	61106.7	71118.1	68273.7	70935.8	59595.9	58815	57590.9	102166	64922.3	60980.4	62581.9	67667.6	71559.7	58870.8	59032.7	65265.9	71847.6	73460.2	61420.5	70830.1	68314.5	67149.1	65414.4	66706.5	53764.1	76093.5	69650.1	67926.6	71116.2	71247.5	73466.7	69668.2		0.194633	0.0678846	0.164668	0.111119
O60658	PDE8A	High affinity cAMP-specific and IBMX-insensitive 3',5'-cyclic phosphodiesterase 8A	10400.6	7275.7	9078.31	5742.95	8925.85	12159.2	8956	10212.3	10110.8	9156.73	NA	9211.9	10826.8	11026.6	11913.8	12966.5	11693.4	16756.6	20408.3	17434	11965.6	10084.2	6151.43	9023.2	7520.14	6854.26	9719.84	9335.15	10268.5	6008.12	7968.72	6490.53	9077.33	11909.7	10176.4	9956.75	8078.66	8992.99	12264.6	9533.08	11189.3	8614.1		-0.537266	0.00301025	-0.366104	0.00585099
O60664	PLIN3	Perilipin-3	672191	458615	577025	391746	585688	776326	531256	669746	423102	546005	397208	589798	783120	442903	640447	389082	492678	281710	410916	511811	435392	673247	406390	510099	399949	543899	739180	505695	692217	448921	531043	394529	561642	665504	456816	701189	463324	524886	394861	521878	697898	501328		0.468928	0.0757637	0.428676	0.10795
O60669	SLC16A7	Monocarboxylate transporter 2	7644.48	5651.97	10871	9215.63	9837.74	27561.2	8160.51	14160.6	8809.33	9234.29	9482.53	9654.21	18998.3	5781.88	29944.9	50065.2	80767.7	111585	129846	110197	31421.6	16622.1	6222.03	10669.6	10256.2	10944.1	14134.7	6530.33	19863	6185.77	16013.6	13617.8	13524.7	31873.1	9465.22	6063.15	9585.54	4765.66	5426.51	4627.1	8599.75	6378.48		-2.23579	0.000248106	-2.18823	0.000138073
O60674	JAK2	Tyrosine-protein kinase JAK2	11100.2	57514.2	54038.4	NA	NA	NA	30974.8	42575.3	42243.9	24873.6	35300.9	NA	54909.4	NA	28199.6	41234.9	31013.1	NA	6809.36	NA	28775.7	40267	36948.1	30234.6	NA	NA	16585.8	41992.1	38453.6	44757.2	4110.72	44308	NA	30332.8	NA	26809.1	25095.8	71809	6424.56	NA	30998.3	18355.3		NA	NA	0.59521	0.198747
O60678	PRMT3	Protein arginine N-methyltransferase 3	NA	NA	NA	8840	3328.48	10220.2	NA	NA	9155.2	NA	7538.92	6097.49	5675.96	6100.51	NA	NA	NA	NA	NA	NA	2504.96	NA	6278.54	5127.73	5494.03	9987.64	7759.58	6017.77	NA	7309.41	2869.92	5930.33	9543.58	11642.5	NA	NA	6287.99	7652.23	7248.12	NA	3203.14	NA		NA	NA	NA	NA
O60684	KPNA6	Importin subunit alpha-7	133264	115269	134974	143115	156460	149366	118255	130104	116284	118163	133050	128722	138159	129143	126946	140976	145816	132488	161787	169803	133696	131102	115893	133852	149616	152338	136107	119115	121781	123235	135775	126054	135289	133180	131981	89615.4	128439	121317	118646	147839	115149	123504		0.0281493	0.796925	-0.0330866	0.674404
O60701	UGDH	UDP-glucose 6-dehydrogenase	1.09083e+06	986619	976992	755716	760262	1.087e+06	775435	1.10055e+06	969303	842277	775343	717447	1.16336e+06	750722	1.24602e+06	810339	658785	535331	490869	707009	679558	1.12488e+06	1.00047e+06	907628	696883	758893	995004	745178	1.06447e+06	997486	797698	769549	727065	1.09244e+06	772215	1.25626e+06	1.01799e+06	1132335	791206	818552	1134368	900921		0.499252	0.0671457	0.486929	0.0760626
O60704	TPST2	Protein-tyrosine sulfotransferase 2	18077.8	16980.4	34198.7	17153.2	15214.1	18321.4	24541.1	26816.7	17457.2	36792.5	17801	16004.8	14611.9	26155.9	42745.6	49320.1	56243.7	25466.7	53015.5	28283.5	41747	23976.7	16347.2	25474.8	15403.8	15501.5	14525.9	22785.3	25390.1	20542	37354.8	22123.8	22258.7	23922.3	30074.8	43191	29248.1	52185.9	15546.4	15555.9	11953.7	30360.9		-0.840623	0.00544402	-0.741637	0.0166308
O60706	ABCC9	ATP-binding cassette sub-family C member 9	843260	389488	195106	424820	437004	NA	446654	393448	430070	NA	419625	436844	353810	522184	NA	NA	NA	NA	NA	311129	NA	351184	431288	449476	405874	438322	158367	NA	235090	376288	NA	342734	357931	278334	785124	410909	441808	297832	503987	551814	290229	423832		NA	NA	NA	NA
O60716	CTNND1	Catenin delta-1	161480	215947	195598	190143	186521	157831	213804	175745	204006	176137	179810	185291	166228	206510	141216	119284	109800	105904	101305	83304.1	133442	171109	194239	182337	161654	185827	149052	217186	160262	202221	153760	192452	176248	142185	192877	232374	214034	211917	203567	191109	194197	211333		0.831645	0.000400981	0.82665	0.000275942
O60725	ICMT	Protein-S-isoprenylcysteine O-methyltransferase	52102.5	56839	43180.8	55984.2	58480	81926.6	48571.5	53749.1	51968	50008	49106.2	61160.3	62533.5	50147.4	75338.8	70904	54437.1	88908.1	50232.6	66107	50042	54414.8	49264.1	33057.9	38324.4	46862.5	50898.4	39764.8	59011.4	44845.1	NA	46614.4	44541.3	55444	70679.4	69241.1	49447.1	37666.7	41512.3	27680.3	27976.4	36635.9		-0.0908391	0.598995	-0.115526	0.384135
O60749	SNX2	Sorting nexin-2	246284	374431	295049	277050	273339	305923	317763	266794	355936	281895	280507	286139	324025	312930	239948	331303	282632	259794	297348	325309	268921	253777	355718	282504	286007	274372	319710	310110	267737	357533	263514	283413	276417	315713	352453	355483	329993	283470	330089	292475	388580	285968		0.180969	0.131035	0.217568	0.053001
O60762	DPM1	Dolichol-phosphate mannosyltransferase subunit 1	281027	313937	276279	290833	306620	281296	289253	305669	288420	289576	311809	301790	280374	292210	320459	335915	352703	435620	398215	421246	268059	293161	279633	285816	288654	298334	279820	279267	285662	281873	309623	284048	281307	315208	373933	266671	289278	285292	283262	294784	273673	264581		-0.165621	0.0277999	-0.124283	0.0846873
O60763	USO1	General vesicular transport factor p115	420272	430809	438161	412297	408997	343933	516014	411073	410102	429847	434982	438980	379671	467569	364155	372263	404365	408295	378852	391696	406816	401295	435419	428258	439828	425388	380590	469375	395608	448018	419119	409253	423149	382046	530626	459179	462878	452814	452685	458534	420932	489989		0.24228	0.0203355	0.268605	0.00234894
O60783	MRPS14	Small ribosomal subunit protein uS14m	19053.2	11614	16358	19299	16560.5	25024	11509.1	13388.1	10975.3	12793.5	16982.3	14294.7	23664.2	10918.3	15068.7	22046.4	34104.6	14873.6	35815.5	16486.2	28259.2	16136.4	6563.67	9990.9	16882.3	17254.2	23235.6	10172.9	16960.3	7547.47	16384.2	17295.3	15433.5	22529.3	10514.3	6963.38	6867.71	9891.13	7008.99	11199.5	9683.19	7670.43		-0.341181	0.200455	-0.483253	0.0661171
O60784	TOM1	Target of Myb1 membrane trafficking protein	157250	225337	188268	156526	153251	207426	249754	169555	212718	167499	142713	181482	201098	211733	127101	178706	154448	170153	150758	152142	190592	164208	196806	180170	168034	167500	197633	261351	176134	203401	161135	142899	141317	169027	202865	264128	207313	201092	198736	168077	245065	287680		0.349765	0.0401627	0.325276	0.0290749
O60814	H2BC12	Histone H2B type 1-K	970752	701989	1.53136e+06	1.80444e+06	904935	1.08142e+06	894473	934663	652785	1.702e+06	1.51039e+06	809098	911986	973493	2.10257e+06	717550	694131	896826	1.52776e+06	749168	441578	857747	559139	1.42234e+06	1.46653e+06	1.35123e+06	910218	863003	1.006e+06	601526	1.43897e+06	1468007	1.4126e+06	604909	1.09507e+06	933531	544496	1.47107e+06	961183	666763	654520	807117		0.38628	0.352926	0.327418	0.432587
O60826	CCDC22	Coiled-coil domain-containing protein 22	87813.4	93496.9	75625.1	74324.4	79768.5	99116.2	91112.4	82143.5	88180.4	79760.8	78113.1	83852.1	91213	95574.5	81400.5	73268.4	67634.3	77737.5	81919.4	82610.2	76455.7	84163.3	85025.4	73964.9	79179.8	77212.9	91565.7	83148.2	77941	84932.7	72411.5	75101.2	78931.1	94966.9	95755.4	95858.6	96379.7	83128.6	89811.6	87615.7	96115.6	87421.7		0.240771	0.0120583	0.259838	0.00255474
O60828	PQBP1	Polyglutamine-binding protein 1	41915.3	63761	89838.7	47243.2	42833.3	16882.3	66386.1	36902	57143	88707	87415.1	82106.7	18415.6	52845	NA	17821.4	35431.1	44960.5	21862.5	21024.9	15588.4	31374	50050.2	85759.5	85815	42766.4	21630.8	55690.2	35351.7	51304.4	74229.6	36829.7	30094.7	22309.2	106357	23259.1	55763.8	93722.3	68025.4	52033.4	22863.2	66332		0.916616	0.0355087	1.10597	0.021506
O60831	PRAF2	PRA1 family protein 2	113189	80223.8	89464.6	142367	123432	117845	108516	112942	107387	104812	125787	130561	95568.3	110259	87418.8	78433.9	55385.8	152427	70240.2	70736.5	62748.6	96266	76536.6	121965	161758	152386	80975.9	110011	92990.6	89221.1	130286	112648	104312	102965	100546	102924	94754.7	108157	144498	198407	99147.9	136783		0.555145	0.0215807	0.611973	0.00605504
O60832	DKC1	H/ACA ribonucleoprotein complex subunit DKC1	72621.6	103105	102093	87994.3	93650.8	81190.7	91832.6	78189.6	108953	91004.4	88158.3	84120.8	86115.9	103160	78915.1	130448	98223.9	117718	124350	95809.8	88666.6	72217.6	99176.6	103243	81147.3	93514.3	84731.4	87880.7	73180.3	98499.5	97472.1	83566.1	81995.4	96255.5	117837	72266	93684.2	105249	97578.1	122371	96238.8	100621		-0.086685	0.505455	-0.0497478	0.706364
O60841	EIF5B	Eukaryotic translation initiation factor 5B	206252	206039	227758	217096	206918	168820	194561	195634	191600	196938	222786	198625	177923	184075	198133	169779	196276	218778	174829	182697	169206	202316	193452	218138	207821	199997	175121	195084	197221	200169	198125	207002	192632	197291	196984	197103	195308	214018	210338	212956	186730	208345		0.241588	0.0117932	0.203007	0.012717
O60858	TRIM13	E3 ubiquitin-protein ligase TRIM13	3198.5	NA	2460.78	1865.31	1153.85	NA	2084.92	NA	NA	627.42	2124.16	1232.03	1960.01	NA	NA	3841.97	NA	NA	NA	NA	NA	2428.85	2200.22	1437.52	NA	NA	4181.91	NA	2316.65	2100.2	NA	NA	2068.64	1404.89	1620.66	7990.47	1185.74	NA	4083.5	NA	4248.97	NA		NA	NA	NA	NA
O60861	GAS7	Growth arrest-specific protein 7	NA	NA	NA	5808.06	3677.53	NA	NA	NA	7389.79	5785.77	6523.68	4826.41	NA	3947.81	NA	NA	NA	NA	NA	NA	NA	5213.73	11225.5	NA	NA	1646.74	6846.19	NA	7244.14	NA	NA	6404.54	5217.09	NA	NA	12128.9	10432.1	7126.54	9866.21	NA	9693.54	NA		NA	NA	0.389316	0.0721605
O60869	EDF1	Endothelial differentiation-related factor 1	74888.5	58130.3	57700.7	60960.2	56135.7	55664.3	56171.3	65603.2	59035.5	61699.3	67683.2	57797	53274.2	52244	55989.2	44833.4	43937.8	53374.6	46111.6	44660.6	45793.6	60211.3	48829	60652.7	58741.4	57201.4	52094.4	52308.9	57250.9	50968.8	60250	55074.5	53105.3	50876.4	64245	40041.6	58206.7	67077.2	60913.5	61496.9	52610.3	65385.1		0.38212	0.00144393	0.397342	0.000803399
O60879	DIAPH2	Protein diaphanous homolog 2	129822	132471	113892	108218	118047	112010	119403	140172	119815	110867	117801	128833	113210	119778	93001.3	86153.6	69354.7	93566.8	64455.3	73404.2	79480.2	134694	117253	106687	104027	118109	115547	117068	126597	112600	98283.4	105497	125504	102148	126402	89002.1	96687.1	79508	82435.5	87186.4	87095.1	71330.7		0.660855	0.00010113	0.708196	7.19697e-05
O60884	DNAJA2	DnaJ homolog subfamily A member 2	241715	236555	233640	242994	244456	230548	235706	241863	230970	235596	233183	234635	253248	228304	269382	284346	299955	291676	292357	274868	316118	235205	217561	231006	229275	245690	255847	237651	220567	228950	230215	249597	250051	245960	221089	252010	214841	229253	235076	235196	230422	228357		-0.154197	0.0418452	-0.141597	0.0581894
O60885	BRD4	Bromodomain-containing protein 4	30033.3	23566.6	31049.3	36833.4	40651.4	31536.4	31321.9	4617.78	29043	30999.5	23527.5	28159.5	NA	31064.1	15284.6	16910.1	17509.4	33219	18905.4	NA	NA	13626.1	29647.7	35206.3	28452.9	30392.3	21926.2	26416.5	2714.85	35105.9	30940.4	23018	22337.7	17802.4	31142.9	23313.5	29112.1	30394.1	30004.4	31256.8	24937.3	27574.9		0.6369	0.00502496	0.205802	0.668967
O60888	CUTA	Protein CutA	118225	158155	149254	131252	139932	113219	159434	111634	159947	170068	124713	172287	107872	145683	92521.9	86798	76426.4	11463.8	60293.2	50303.3	65349.6	82391.9	110273	137267	177036	159182	102347	137750	104060	104217	122746	85639.1	111605	46026.6	135941	73921.2	152243	118354	114459	150470	127162	138849		1.316	0.00806058	1.35694	0.00760222
O60907	TBL1X	F-box-like/WD repeat-containing protein TBL1X	2351.38	NA	3224.78	3941.05	7555.2	6608.84	NA	NA	4125.03	924.794	1797.99	2995.18	6908.07	5341.08	3117.86	3089.34	2027.91	9278.43	9111.67	8815.76	3434.66	3330.38	NA	2739.98	NA	7338.24	NA	NA	1460.51	670.459	6068.45	3343.42	3743.5	9751.28	NA	NA	NA	NA	NA	8023.94	3860.03	4079.91		-0.224422	0.453626	-0.385497	0.193488
O60925	PFDN1	Prefoldin subunit 1	135742	125441	116627	127165	125140	117099	101155	124648	111899	119668	143713	118039	104832	114155	121721	86421.2	121852	72534.7	81585.9	77057.9	68363.9	139539	100199	120953	137361	127903	108363	100515	118127	112011	114525	98253.2	108320	66243	160105	119691	132695	122649	128555	129927	111012	113579		0.54505	0.00789663	0.545514	0.0078738
O60927	PPP1R11	E3 ubiquitin-protein ligase PPP1R11	6482.3	7484.82	9662.63	7743.53	10055.6	7783.07	8203.4	6740.16	8865.92	9322.38	7999.22	9458.04	8706.09	7847.74	5741.59	7232.14	9037.12	11714.3	9569.17	7411.79	9183.58	7017.74	6258.47	10371.9	9753.91	9338.34	9408.37	10324.2	6600.06	8221.7	7984.38	7591.2	7540.6	6836.88	4634.07	4947.17	7336.09	9283.26	9062.96	11321	8719.75	11407.9		-0.10582	0.351809	-0.046965	0.66768
O60934	NBN	Nibrin	16248	21558	24719.7	10986.5	17736.7	15548.4	14366.6	17983.9	18777.4	16906.6	17265.2	8462.1	20149.1	8397.91	14664.5	22489.6	23554.1	NA	NA	NA	NA	22296.9	18292.4	14307.9	22098.7	20655.7	9699.63	19143.6	25708.1	30729.5	NA	18111.1	NA	13904.7	17477.6	NA	17454.5	23694.5	18043.3	21166.4	20755	17947.9		NA	NA	NA	NA
O60936	NOL3	Nucleolar protein 3	11506.1	13206	14934.4	4325.74	6858.22	7433.49	23224.2	14424.1	12048.6	9507.43	6706.09	8988.17	5286.41	15350.5	27283.8	10752.6	25001.6	NA	4409.02	6591.15	7934.07	18049.6	1004.49	9760.94	13330.5	11320	17700.7	27802.3	21550.9	11280	8141.72	3001.17	3663.34	3459.62	8460.61	8132.81	6122.25	5836.75	NA	NA	6098.04	12408.4		-0.181065	0.682949	-0.226165	0.560611
O75027	ABCB7	Iron-sulfur clusters transporter ABCB7, mitochondrial	43491.8	48303.2	41980.4	49966.8	47934	56244.4	35372.7	50508.4	36843.3	34370.5	48150.4	43393.2	44769.4	42593.9	60681.8	72498.3	81679.1	137073	100954	109939	49499.5	42756.2	38325.7	42348.8	51500.4	61595.5	48566.4	29022.1	44368.9	38221.7	61392.6	48442.9	47367.9	63209.2	63003.9	23610.8	31874.3	32708.6	36517.1	40282.7	37136.9	38923.8		-0.703076	0.00334954	-0.775449	0.00146266
O75044	SRGAP2	SLIT-ROBO Rho GTPase-activating protein 2	12977.1	15111.9	18273.7	11800.2	13280.2	9654.19	11400.7	12701.4	12062	11469.7	13480.4	13016.8	13176.5	15275.8	9342.38	10623.5	5861.03	5208.4	3786.47	4627.53	6609.42	11878.8	13183.6	12362.6	16010.6	17136.7	9944.65	6995.87	10213.7	13507.3	8119.92	10226.6	10768.3	9791.09	10438.6	12697.6	14572.5	13831.9	9158.17	14301	16990.2	10487.5		0.58553	0.00277534	0.609774	0.000426612
O75063	FAM20B	Glycosaminoglycan xylosylkinase	29662.9	25804.1	NA	18679.5	NA	31418.6	29320.7	29389	NA	12231.6	33188.8	24870.9	31961.9	NA	33385.3	19602.3	NA	NA	NA	NA	21103.1	21883.6	25264.7	23913.3	NA	NA	28394.1	NA	26549.7	24823	NA	18792.4	18715	15723.6	NA	37592.6	NA	24023.7	19828.7	NA	24316.1	18401.9		NA	NA	NA	NA
O75083	WDR1	WD repeat-containing protein 1	762401	964785	958757	859094	809257	558653	993894	763114	975877	911572	809242	856553	648411	1.04152e+06	650898	684067	624970	668310	559172	604927	707399	745970	996360	936144	835602	841400	607750	989644	709391	965465	908692	864040	783541	592112	1.07921e+06	876777	875168	944679	817074	848291	829016	1.03508e+06		0.501205	0.00711683	0.552125	0.00190271
O75084	FZD7	Frizzled-7	14045.4	33720.2	25584.6	19129.5	17992.8	14093.5	28278.9	NA	32059.6	19538.9	19501.4	19489.9	NA	26155.1	7000.34	11884.4	NA	NA	NA	NA	NA	NA	27643.9	16891.7	13573.9	18280.7	11055	35832.3	9414.73	24211.8	14279.8	12882.8	NA	NA	34286.2	86330.5	60918.5	48526.9	56871.4	52985.9	48174.3	53814.3		NA	NA	NA	NA
O75094	SLIT3	Slit homolog 3 protein	25761	20334.8	34796.1	37650.5	42333.9	26188	30629.3	28463.5	25361.3	35882.7	39463.4	46367	30238.4	28050.9	23025.1	26715.6	22772.2	26075.1	19340.9	26014.6	24461.7	25783.3	22814.8	33037.1	33395.3	43506.5	27186.5	30993.5	25290.4	23615	28441.8	34138.1	37827.7	23925.2	27118.4	47091.6	20985.7	41664.3	38374.7	43982.7	39848	32586.2		0.33383	0.0559617	0.455511	0.00676181
O75095	MEGF6	Multiple epidermal growth factor-like domains protein 6	NA	4017.07	2665.78	NA	NA	3381.63	2613.63	NA	NA	NA	NA	NA	NA	1608.24	NA	NA	NA	NA	NA	NA	NA	NA	3551.05	NA	2049.65	NA	NA	3473.9	1119.38	1597.37	NA	NA	NA	NA	NA	NA	4293.01	5271.75	4976.83	3124.03	2976.43	4365.72		NA	NA	NA	NA
O75106	AOC2	Retina-specific copper amine oxidase	231533	124087	175851	166542	253001	344165	162336	277117	110703	200228	154950	227653	309366	156640	1.21319e+06	1.28783e+06	1.62213e+06	1.62383e+06	1.88162e+06	1.8711e+06	879775	337477	118315	243044	142129	163283	404660	126070	462544	170297	416891	286830	371483	573790	189025	92859	59572.4	62036.1	103723	89452.6	37777.3	83384.3		-2.70315	4.52148e-06	-2.70799	5.87397e-06
O75110	ATP9A	Probable phospholipid-transporting ATPase IIA	23413.5	19084.3	34216.4	17748.2	23248.1	26265.9	23782.4	37807.5	18871.6	22493.1	23060	27284.1	26224.7	12033.6	31186.7	38723.1	52574.6	82564.6	58253.3	79161.8	43552.8	28845.8	19659.5	17042.7	NA	16669.1	28843.5	17666	36230.6	22542.8	42221.9	20075	17073.7	23693.2	21815.2	39800.4	17878.1	17428.4	10989.1	19183.3	30229.4	12571		-0.945264	0.00112844	-0.949874	0.00310682
O75116	ROCK2	Rho-associated protein kinase 2	131525	154657	154424	143813	146257	127962	167393	135108	148187	152135	140592	147917	139223	163024	128885	136306	132844	137770	114493	123412	148914	132081	149239	146148	148006	149693	138905	169064	137978	150837	132294	145419	140346	128409	165155	157918	136824	143253	139314	130649	162732	139335		0.260694	0.0230867	0.283803	0.0101869
O75122	CLASP2	CLIP-associating protein 2	36550.2	31179.2	34007.6	30822.2	30004.2	28044.6	39311.2	37583.8	33273	34480	29954	28820.8	24704.6	37040.8	28962	24919	25862.7	31586.8	23556.7	23520.6	30868.1	35252	30980.5	32227.4	37344.1	28009.5	27318.6	38591.5	32953.7	27137.8	27925.6	30751.5	30310.2	25756.3	39309.7	31109.8	31335.8	28886.4	25025	27785.7	24073.3	37868.2		0.290324	0.0135894	0.286374	0.0272607
O75131	CPNE3	Copine-3	159258	146803	158817	157290	176551	193556	147016	161463	163847	144506	159940	157531	201821	142528	194942	232841	223026	217485	275005	251169	202164	160529	155332	160848	136949	171927	178513	141533	150878	145323	159704	165685	178288	208371	154265	161150	134929	133608	126791	143167	148552	127085		-0.351868	0.00271398	-0.343326	0.00307445
O75143	ATG13	Autophagy-related protein 13	4654.32	NA	2956.24	4020.77	2065.67	6034.81	NA	1538.42	NA	2468.49	3581.74	NA	4023.39	NA	4527.34	NA	5091.93	NA	3387.03	652.109	5899.3	2391.08	3410.21	4111.43	3363.78	3454.39	3724.12	NA	1585.53	4226.88	3176.84	5236.66	2865.72	4857.95	NA	NA	2847.66	NA	2232.71	2615.09	1916.49	2389.65		-0.217988	0.315358	NA	NA
O75147	OBSL1	Obscurin-like protein 1	15520.6	12764.3	8376.22	9711.65	9681.54	12374.6	18585.8	14872.8	10440.8	10353.8	11278.3	10368.5	12204.5	14874.4	16455.9	18958.2	12808.5	18657.7	16180.6	29059.6	14218.1	16972.3	10729.5	8735.34	14274.8	8457.4	14255.1	17111.9	16486.8	12120.2	11193.9	9703.47	9415	12793.8	13756.8	13258.2	11383.2	5937.83	8205.52	6360.37	14344	14883.5		-0.413688	0.0412041	-0.397901	0.0150215
O75150	RNF40	E3 ubiquitin-protein ligase BRE1B	12545.2	13362.7	14040.1	11656.3	13931.9	13003.2	11643.7	10258.9	15220.4	11255.7	12113.4	11577.6	13770.3	12336.6	8353.03	8963.97	11282.4	7565.45	8250.5	4703.21	8703.16	8428.48	13103	10594.6	12474.4	13667.5	10155.1	6907.56	8358.09	10487.4	16032.7	11049.4	10700.7	7131.05	13871.8	14071.9	13898.4	14212.4	11381.1	10714	11494.9	12219.7		0.386462	0.0019841	0.364768	0.00555636
O75152	ZC3H11A	Zinc finger CCCH domain-containing protein 11A	17123.7	17163.8	17782.6	10924.6	12371.7	15243.7	17318.2	13219	13740.2	16253	8807.39	11003.4	15426.8	11602	8184.07	14980.7	15002.9	15486.5	13212.5	8053.94	13392.7	14019.5	11735.1	11171.9	5936.29	11152.9	10702.3	10568	11706.3	11073.2	7021.27	9410.42	11952.5	8166.73	14557.5	15062	12457.7	12580.2	10449.7	13011.2	11527.6	11902.5		0.204355	0.192822	0.0264118	0.877313
O75153	CLUH	Clustered mitochondria protein homolog	55145.6	44038.3	51087.9	48851.4	47283.1	72473.2	40577.7	53465.8	38938.9	50214.1	46115.9	41136	68331.2	40494.8	116624	178593	207656	214754	233512	169005	178038	62615.7	42437.5	51502.2	51416.4	44561.4	83833.6	38411.6	76768.9	42696.5	76512.7	63935.2	70135.6	112478	53415.9	40903.4	39340.4	39440	36121	36373.5	38790.9	38259.8		-1.64731	6.30226e-06	-1.70663	6.52685e-06
O75157	TSC22D2	TSC22 domain family protein 2	10440.3	13567.8	10933.9	10358.1	12261.3	11817.5	16175	10797.2	11128	10118	24559	11420.3	12060.2	14458.7	11546.8	10604	11848.5	6641.24	11596.7	7592.5	13450.1	11026.9	8728.93	7782.22	7916.63	11346.5	10668.5	12607.9	9663.02	11446.8	7932.55	7202.27	9465.61	9417.9	12231.7	11612.7	13563.2	10221.9	8506	9565.42	9372.42	16438.5		0.111122	0.441794	0.219249	0.273659
O75165	DNAJC13	DnaJ homolog subfamily C member 13	76566.4	82935.9	73082.6	75052.8	75960.1	93158.6	71559.6	82430.2	77824.7	72806.5	70848.3	72951.2	92625.5	67524.5	77506.5	83356.5	79446.3	87459.3	78538.3	91004.6	69744.1	85623.7	77732.3	70418.9	82600.2	77217.1	88810.6	71704.9	79866.1	80555.1	76908.6	80478.9	73782.6	92066.3	84710.2	97592.4	88819.7	84131.7	82918.6	83825	91295.3	72177.3		0.0550689	0.39673	0.0457214	0.529119
O75170	PPP6R2	Serine/threonine-protein phosphatase 6 regulatory subunit 2	18150.2	19043.1	14500.9	25301.6	27936.2	33750.2	17335.9	21016.1	20247.5	20843	20005	20456.7	22057.3	28753.2	30855.8	35953.4	43105.4	46103.6	49963	68436.9	26289.8	17303	17789.2	20566.6	18911.1	27021.6	24328.7	16554.2	16508.9	20325.2	30223.8	22111.1	20071	31223	29853.6	15491.7	19409.8	19050.3	14845.8	21652.1	13516.8	3508.41		-0.747892	0.00630132	-0.71128	0.00154411
O75173	ADAMTS4	A disintegrin and metalloproteinase with thrombospondin motifs 4	3687.21	5866.45	7559.08	5793.24	4033.18	2804.03	15641.9	2487.86	6355.62	8086.72	4190.92	3310.96	3945.66	16764.1	4071.99	5838.8	12093.8	12602.4	5404.44	6618.69	15330.9	3228.61	5550.93	8849.25	4843.52	6044.23	3347.36	12697.8	2134.98	4488.82	8603.91	5549.23	6338.52	3439.01	10668.9	3491.83	6075.63	6400.06	5097.93	6669.05	3484.78	14093.7		-0.399299	0.20473	-0.396858	0.244669
O75175	CNOT3	CCR4-NOT transcription complex subunit 3	33242	36445.6	41066.8	43951.4	41003.4	42312.6	42024.4	32739.3	41415.6	42555.2	39242.4	37887.4	33118.3	37724.2	28436.2	30992.7	31567	50495.9	29587.1	33285.9	28284.3	31708	38200.4	36476	37768.2	41131.1	30077.4	41190.2	34041.2	33673.5	43356.8	33756.9	35098.5	29386.2	51816.1	36809	39050	35719.6	43031.5	38034.2	37375.1	36717.3		0.319797	0.00785108	0.267869	0.0242949
O75179	ANKRD17	Ankyrin repeat domain-containing protein 17	29063.7	34360.6	39006.5	36256.4	33862.1	38778.7	34423.1	29921.2	30379.1	31838.5	32806.4	33470.6	30904.4	32100	25095.1	31373.3	29625.1	38246.9	33015.6	30878.7	32087.6	27732.4	31141.5	32325.2	34494	38936.4	30534.1	30785.6	30858.7	31156.1	31201.8	32410.4	32897.9	31123.7	29939.3	39192.5	32587.3	32393.2	34262.4	33458	29058.6	33022.2		0.201054	0.0233219	0.0936202	0.141469
O75190	DNAJB6	DnaJ homolog subfamily B member 6	73161.9	73855.1	62611.3	60822.9	65309.8	69174.9	90727.4	71188.1	64480.3	65130.2	69392.2	59791.9	62327.6	95482	65982.9	60102.1	62185.8	76625.8	65156.5	55202.6	85392.2	64285.8	61616.4	55394.4	56984	48904.2	46871.6	77118	54352.5	50974.4	48606.1	52392.4	52876.3	50446.9	57658.7	56770.6	61944.4	64024.4	57245.6	44445.3	52442.9	70114.5		0.165583	0.229923	0.160897	0.274736
O75204	TMEM127	Transmembrane protein 127	NA	13106.1	16562.9	9227.47	5396.66	NA	NA	6499.65	7878.03	NA	6484.77	NA	34906.1	8591.07	NA	16590.1	19472.5	NA	17162.1	25074	17639.7	5463.2	9094.83	NA	12107	NA	7393.67	15901.8	10353	8680.4	NA	9163.07	7002.18	11157.7	26626.5	10414.9	7781.83	7524.26	NA	12087.5	7740.59	8610.47		NA	NA	-0.644809	0.168016
O75208	COQ9	Ubiquinone biosynthesis protein COQ9, mitochondrial	15738.9	26045.9	19781.6	20784.4	21596.8	35916.8	12113.1	29262	14265.6	NA	19221.1	18506.5	55809.3	8884.17	85449.5	104390	119302	100478	126572	112009	61445.3	36037.4	12348.8	14642.2	21804.8	20505	34918.8	13152.3	47409.9	16950.5	33736.7	34100.5	27016.2	56305.3	NA	23123	15722.1	9999.97	8093.26	9425.16	11880.3	8632.54		-1.94886	1.2706e-05	-1.91407	0.000367088
O75223	GGCT	Gamma-glutamylcyclotransferase	45794.7	37789.6	44996.1	45813.9	48365.5	59832.8	46747.6	48018.2	37651.5	46040.2	41182.8	48475.9	56709.1	43140.7	77462.3	86705.3	127806	121875	152945	111849	97444	46243.8	39250.4	46160.7	45313.7	46845.3	62987.9	42464.3	56249.7	41145.7	54895.7	45652.7	55915.7	71962.9	41377	39349	36625.5	39363.9	43857.8	49030	43195.2	36848.7		-1.03791	4.74446e-05	-1.04826	3.73081e-05
O75251	NDUFS7	NADH dehydrogenase [ubiquinone] iron-sulfur protein 7, mitochondrial	121669	110976	100892	126562	117383	198318	86897.7	134054	95546.4	99911.9	133989	124282	204274	93566.4	242418	299690	301688	426071	448851	360851	206713	152244	91871.8	102782	113628	130296	189322	85328.9	161640	99883.5	147393	149344	141392	242214	104935	99100.6	89303.1	88396.7	113874	111847	129723	88277.4		-1.2452	0.000141669	-1.19354	0.000220185
O75298	RTN2	Reticulon-2	84294.6	115035	95554.4	73759.6	74376.9	62562.9	78864.4	88183.5	119759	86126.4	82091.6	80996.4	63194.3	72313.7	48448.5	45474.4	31556	37901.3	35226	42575.3	38095.3	71814.8	93977.4	86222.9	69162	72577.2	61380.9	82945.9	66041.7	86734.2	67479.5	63651	63154.4	47645.9	109007	69590.2	83221.7	90609.2	68750.3	65153.9	85371.3	73033		1.05272	5.71735e-05	1.09244	5.11942e-05
O75306	NDUFS2	NADH dehydrogenase [ubiquinone] iron-sulfur protein 2, mitochondrial	108270	89495.1	84771.7	110638	109472	144183	73272.9	112235	84007.7	82043.5	104088	105141	158556	78107.3	185841	239112	279106	325349	358472	309381	194677	122271	89615.7	82215.3	98115	105876	179596	77489.1	147439	91555.3	116915	129168	128455	214299	89297.9	93667.4	85116.2	80424.3	90503.3	90029.5	113388	67366.4		-1.22572	6.52498e-05	-1.20526	8.90976e-05
O75312	ZPR1	Zinc finger protein ZPR1	48512.5	36833.8	42485.5	43236.2	42775.7	60852.1	36986.4	45300	43515.6	45643.2	45130.7	42292.6	58952.9	45806.9	54367.4	51826.7	60142	42712.1	57152.4	66273.6	50616.2	47253.9	40117.6	42538.9	45088.3	41116.6	59924	40609.5	49634.9	40526.2	47642.1	43257	38548.7	60116.5	48799.8	44324.6	46205.4	46224.3	42638.5	43252.6	47743	50905.3		-0.194978	0.194772	-0.101147	0.397704
O75323	NIPSNAP2	Protein NipSnap homolog 2	118961	106955	102217	141166	155550	182588	131132	119608	100605	102755	125722	117812	179793	121896	258269	275542	325250	545018	516837	424459	172505	131449	107606	127299	123852	154702	171958	98855.9	129553	111021	141584	129071	159034	231982	151825	126499	112608	86678	109649	135730	127454	92713.9		-1.19739	0.000648227	-1.2835	0.000311264
O75325	LRRN2	Leucine-rich repeat neuronal protein 2	107295	67685.2	85492	61474	29212	33888.1	110141	91906.1	53585.7	54591.6	59652.2	35346.9	73237.6	152118	87841.4	41540.3	67161.2	18415.7	70131.2	83167.7	75263.9	85756.9	52695.6	84371.3	NA	58732	61629.6	88470.1	70140.3	58549.9	69813.7	74456.2	54144.8	70102.1	164529	NA	86784.8	114787	67621.9	50752.7	95406.6	155426		0.217796	0.655276	0.316315	0.489661
O75326	SEMA7A	Semaphorin-7A	21489.2	7537.41	6346.87	2536.03	5888.6	12396.1	NA	16372.3	7279.64	8541.02	NA	NA	7648.15	NA	17580.8	2113.42	7157.87	NA	1737.16	5367.91	NA	16507.8	7122.27	11399.9	3634.33	4785.83	12327.8	NA	14880.7	7775.97	7525.12	3536.53	3755.29	6690.48	NA	14967.3	15660.4	11896.7	3824.6	5966.76	15533	8897.57		0.156531	0.765211	NA	NA
O75339	CILP	Cartilage intermediate layer protein 1	NA	17628.4	NA	NA	13386.1	16763.9	NA	NA	NA	NA	14788	13400.5	14398.5	NA	NA	NA	NA	NA	NA	NA	NA	NA	11802.8	NA	NA	9665.06	11700.4	NA	NA	NA	NA	NA	16498.2	20532.1	NA	22508.6	11448.2	11696.5	26142.2	25345.5	14408.7	NA		NA	NA	NA	NA
O75340	PDCD6	Programmed cell death protein 6	168672	196162	181635	159627	169906	175929	176609	177746	189214	186431	187882	207597	164695	167239	153159	127829	138850	77015.4	170939	165986	107746	174600	187636	164002	169781	178564	185036	167258	170847	190354	164566	148067	156929	154862	243342	212237	199268	196782	204737	154738	207866	160037		0.526502	0.0163411	0.603937	0.0088279
O75347	TBCA	Tubulin-specific chaperone A	368234	365151	352379	348334	345506	355598	374677	354179	351649	355422	370073	362809	336780	373753	398620	397110	469989	410483	434491	633606	386633	358066	335033	393141	336187	361948	388864	364453	327415	354898	356890	317420	332937	307394	407952	221171	375843	344379	335604	379420	364855	385415		-0.168557	0.12296	-0.152206	0.167124
O75348	ATP6V1G1	V-type proton ATPase subunit G 1	227282	295701	158782	183226	192603	301187	294099	233610	257438	159643	217343	213283	286356	300780	245467	260359	219398	207036	214338	257307	343442	228022	240195	148966	187204	180572	276362	282227	225418	264324	169778	183593	180891	239027	248879	219794	216670	169463	172594	187643	239285	250548		0.0212884	0.932714	0.0690079	0.744075
O75351	VPS4B	Vacuolar protein sorting-associated protein 4B	203881	202713	187056	191569	200533	225798	187281	211863	194993	198071	191226	196863	214834	173769	215805	176848	166348	181832	167464	181729	152940	197726	191499	182599	207198	194327	192161	174227	191635	188510	208342	191617	190073	201708	246190	219402	192872	179265	173495	203912	191153	180978		0.289853	0.00563143	0.291927	0.00566319
O75352	MPDU1	Mannose-P-dolichol utilization defect 1 protein	140116	122482	137050	164287	155374	150278	132763	134847	123838	140789	146831	147656	141733	161635	210479	258891	311483	481552	372829	361024	194162	139646	119847	142183	157818	150106	153224	125565	135913	118425	147540	157913	147354	176732	162911	80964.5	112318	110870	115627	161728	105315	116282		-0.92254	0.000308288	-0.907649	0.000265884
O75367	MACROH2A1	Core histone macro-H2A.1	63833.1	44435.2	56610.2	84254.1	55839.2	92591.4	82380.8	37875	61516	74281.7	65486.4	52102.6	70173.9	56870.3	135889	65878.9	28565.1	92506.4	91027.1	81842.8	21099.1	37666	42498.8	63754	79085.6	82081.1	78556.3	28307.2	41433.1	43795.3	73801.5	53424.5	64121.2	55075	15471.8	42399.7	21485.9	50972.9	48665.3	21086.1	70009.4	26039.7		0.160868	0.713315	0.00869622	0.985389
O75368	SH3BGRL	Adapter SH3BGRL	159292	233147	197775	148436	171744	145005	275569	174545	198558	199238	159335	197992	154043	236893	113308	109447	109498	63065.3	53322.4	37715.8	120869	150388	229923	179797	161544	187578	160531	285741	173589	209870	173047	125170	157606	89491.5	256855	192727	189997	179620	191921	190418	210984	215819		1.25909	0.00324139	1.29069	0.00185049
O75369	FLNB	Filamin-B	3269768	4.90154e+06	4584648	4024318	3.79944e+06	2524921	3855414	3511816	4839578	4307962	4.20773e+06	3867444	2537224	3871657	2.84744e+06	2.39246e+06	1.95136e+06	2117295	1.52701e+06	1.06799e+06	1.74975e+06	3.24357e+06	4851889	4.35729e+06	3.96702e+06	3.71959e+06	2119977	3.77378e+06	3.11153e+06	4.70557e+06	3.89946e+06	3.94511e+06	3.41156e+06	2.17472e+06	4.05075e+06	5.66538e+06	4.93202e+06	4772438	4652067	4388227	3.97068e+06	4.24389e+06		1.14379	0.0013173	1.17687	0.00102107
O75380	NDUFS6	NADH dehydrogenase [ubiquinone] iron-sulfur protein 6, mitochondrial	17738.1	12160.7	9328.43	22137	22034.6	37585.7	9290.96	22754.5	12002.7	8563.25	21306.2	18396.8	41101.4	11612.7	22529.2	31396	41810.5	28753.4	33186.9	19780.8	26291.4	20863.2	7695.96	10537.9	15026.4	22216.9	27637.1	8470.94	16901.3	10664.4	11779.7	21939.4	21595.5	27136.8	5032.62	5138.72	12729.2	5536.55	11234	18798.4	15820.2	6474.54		-0.585028	0.0722351	-0.515511	0.102259
O75381	PEX14	Peroxisomal membrane protein PEX14	29959.5	21938.6	19067.8	24683.8	24350.2	29824.4	23184.5	28503.7	19127.3	19887.6	25832.1	24390.6	26468.6	20044.3	42000.9	57571.5	51814.7	46271.8	70630.2	61200.4	43188.8	27060.5	19480.2	18897.3	23286.9	22701	27352.9	22062	30291.4	20598.2	23527.8	24530.8	24207.2	33559.3	25596.8	21179	19993.3	16978.6	16752.4	19858.3	18345.5	20944.2		-0.901806	7.61718e-05	-0.940332	4.3003e-05
O75382	TRIM3	Tripartite motif-containing protein 3	36932.6	37654	30740.1	31985.2	38059.2	37631.2	36103.6	35502.1	34651.9	37421.2	32144.2	34758.4	32591.4	40131.1	27644.9	27586.3	23523.7	32253.2	18639.3	22525.7	22333.9	31230.7	35832.9	31857.6	35057.9	33279.9	34779.2	34829.2	27396.6	28417	31614.7	31842.4	36111	33498.6	59270.1	36835.7	39085.1	36672.3	33807.9	38572	35740.9	35794.3		0.499784	0.000325928	0.513291	0.000304234
O75390	CS	Citrate synthase, mitochondrial	784036	461590	525860	744021	868809	1471614	391401	976879	456200	509712	749556	704604	1343203	419263	3.83206e+06	4683435	4.90195e+06	7.73698e+06	8395935	6.62614e+06	2.52355e+06	1.16248e+06	458400	618135	740387	695983	1.53796e+06	392085	1.68015e+06	559495	1.29011e+06	1.24294e+06	1.23231e+06	2.52867e+06	645362	444410	468264	369164	424781	449019	419028	340840		-2.76723	3.00563e-05	-2.75767	2.83039e-05
O75391	SPAG7	Sperm-associated antigen 7	11681.6	11185.4	10676.8	11915.2	5004.47	10148.9	11002.6	7512.97	6709.47	6147.44	10184.5	6175.2	11185.2	4954.68	7004.85	7825.48	5949.25	NA	5310.39	5006.37	12805.4	7201.48	6491.51	6990.74	6958.9	5407	6595.95	11227.6	12534.7	6459.71	6907.5	7371.72	4443.86	6512.98	3157.33	11736.6	6255.74	5844.14	9569.83	8363.64	8937.03	3920.53		0.210768	0.283944	-0.0577122	0.758409
O75394	MRPL33	Large ribosomal subunit protein bL33m	10634.4	6857.94	8820.45	12901.9	12003.2	13291.1	7658.57	9852.89	8174.27	9998.42	13609.5	12181.8	11978.3	8275.06	16748	17332.8	23017.5	21023.6	27944.8	26542.4	11859.8	10334.2	7003.12	8489.53	6492.21	11233.9	14272	5602.96	10942	8254.02	10854.9	14202.2	12798	18196.9	13696.5	7975.89	7073.67	7180.58	9992.12	6584.33	7692.64	5533.68		-0.740658	0.00184629	-0.674847	0.00141985
O75396	SEC22B	Vesicle-trafficking protein SEC22b	600529	564055	562975	589147	535476	543375	510030	586445	514306	548732	636677	559773	529720	501597	542544	472359	488969	480395	517852	507251	416258	584851	545186	532986	582605	497078	474693	480434	575187	556176	550469	574931	515872	504408	588273	674612	541245	568924	584101	542827	553247	506105		0.31878	0.000921106	0.325505	0.00162103
O75400	PRPF40A	Pre-mRNA-processing factor 40 homolog A	54350.5	52395.9	64521.6	62367.3	59532.5	45866.8	51546.6	46188.1	54070.1	57661	59773.8	53390.3	41966.3	50509.4	42877.8	50959.4	56221.6	83713.1	57626.9	51385.2	48098.9	48278.8	50843	59700.6	65055.1	56634.5	50601.7	49642.2	45596.6	52903.2	47143.1	52971.1	55958.4	48124.2	68983.5	42986.2	59701.5	58384.2	53482	61672.8	53209.4	56834.8		0.105916	0.402788	0.0307519	0.81947
O75410	TACC1	Transforming acidic coiled-coil-containing protein 1	62670	54093.4	47921.7	54852.1	51526.8	55380	65753.1	57084.9	47353.3	53342	51905.9	56565.5	54895.4	60230.2	44383.3	37674.6	36476.2	39869.8	40038.5	38707.9	52422	55831.4	44534.6	48720.4	58584.6	52131.4	53226.5	60807.4	55603.9	51785.2	42638.7	50038	51467.4	48412.8	52638.1	46006.5	47236.3	38985.3	41569.9	47083.3	53602.2	46819.7		0.476269	0.00189345	0.463676	0.00129035
O75414	NME6	Nucleoside diphosphate kinase 6	7801.54	6317.78	4783.66	8849.94	8723.84	15904.2	9628.95	7970.99	5655.92	5403.69	8527.64	9692.33	14231.1	6067.67	9476.97	12263.3	11566.4	8668.19	11139.2	8355.55	11505.3	8340.79	6164.98	5012.09	10985.7	NA	20449.6	9176.16	10591.1	6385.69	NA	9533.06	7947.93	10445.9	NA	4808.7	5276.17	NA	4946.91	6360.85	10019.8	4738.73		-0.257773	0.174332	-0.290046	0.082978
O75427	LRCH4	Leucine-rich repeat and calponin homology domain-containing protein 4	NA	16822.2	14500.8	NA	NA	21194.2	23989.2	NA	11558.2	16337.3	NA	17909.9	16837.1	19626.9	NA	NA	NA	NA	NA	25676.8	19368.7	18665	11603.6	20100.9	14738.7	NA	22868.4	19554.3	NA	15002.5	19164.1	15218.1	NA	20384	NA	NA	18939.6	16636.9	17149.5	NA	18855.8	NA		NA	NA	NA	NA
O75431	MTX2	Metaxin-2	20259.6	13720.3	20608.8	17885.1	17061.3	24501.1	14661.9	19956.2	18888.6	19649.3	19082.1	18948.7	24522.8	15802.9	34460.2	38820.5	43097.3	46614.8	58674.3	47817.8	31309.2	23982.7	18831.9	17200.1	19525.9	18433.8	22969.5	16925.7	24469.5	16815	19948.1	19779.6	18718.1	30414.3	11975.5	19436.8	16093.5	15338.2	14547.4	16572.3	17239.4	17121.8		-0.985704	5.9185e-05	-0.877316	3.28983e-05
O75436	VPS26A	Vacuolar protein sorting-associated protein 26A	226391	308278	246225	228832	268265	232602	267886	260456	263511	227563	226183	254038	296740	230287	201129	226462	245204	171521	254390	262939	255780	254830	254832	227256	208812	248677	277246	279260	245385	270314	209768	261134	266523	286145	246405	323455	293888	266086	272027	225756	327363	266017		0.262898	0.0829288	0.26852	0.0701132
O75439	PMPCB	Mitochondrial-processing peptidase subunit beta	86269.2	56135.6	66727.5	80550.6	81719.5	104996	57657.4	84152.2	60111.8	70399.2	82600.5	73920.1	99875.1	59936.5	138748	172522	175079	237938	227016	184214	112918	91634.7	59615.4	66144.5	75722.8	75524.3	98478.7	58755.4	97867.2	62879.5	107026	92839.1	90105.9	131631	54641.6	66563.7	61284.1	59454.4	61142.3	64558.5	66752.9	50913.8		-1.05396	0.000199597	-1.03115	8.85661e-05
O75449	KATNA1	Katanin p60 ATPase-containing subunit A1	30506.5	40138.2	31893.3	34868.2	36284.1	32974.3	24412.2	35342.2	35619.9	33301.1	34046.7	39018.5	30298.4	35288.8	36937.5	32015.2	26476.1	41937.9	31492	42171.5	17313.6	31542.5	39372.3	34239.8	33568.4	44109	31576.6	30032.5	33431.1	38431.2	38945.7	32804.6	33137.4	37460.1	67138.3	43964.1	48075.3	43290	45514.2	44227	38386.1	40590.1		0.10596	0.550855	0.201771	0.204557
O75462	CRLF1	Cytokine receptor-like factor 1	257273	125673	140292	145865	135381	206235	173467	260352	127285	143307	144559	132299	252126	173992	176430	72444.4	67488.8	111535	63987.4	122423	82719	240836	134778	141095	140017	134291	235015	171556	193032	115279	149868	144801	123141	215334	177586	119398	37575.3	39078.2	45147.9	40186	122375	82395.5		0.887797	0.00847939	0.951992	0.0066387
O75475	PSIP1	PC4 and SFRS1-interacting protein	26695.6	25479.7	28055.5	26777.9	26796.6	23922.6	23327.6	23521.1	26236.9	28164.6	27017.8	26002.1	16055.1	22257.3	19834.1	17006.3	17827.7	NA	21200	22459.9	13048.4	21619.7	25156.7	25983.3	24749.9	28645.6	18281.4	20599.3	21493.5	24846.8	24573.1	22178.8	23255.1	15086.8	17148.8	32622.6	32731.4	29832.4	29637.8	23819.4	27261.6	20463		0.415016	0.00144056	0.341817	0.0382045
O75477	ERLIN1	Erlin-1	58484.9	51639.9	49306	48103.8	49761.6	45434.7	46252	55202.8	42418.4	45483.4	47271.9	46095.8	40827.6	44221.8	53274.6	43226.3	35925.1	46134	35269.9	28231.2	26659.3	56726.4	43664.3	45194.3	50086.2	53422.9	41127.8	45337	45761	45167	47548.7	38146.8	43610.6	37468.2	41866.3	66252.1	44731.2	37423	45455.2	43287.2	47903.6	40255.9		0.439343	0.0106322	0.351028	0.0327905
O75487	GPC4	Glypican-4	101938	118681	78333.2	85506.6	89015.9	67043.6	96653.9	110597	117004	84314.5	81422.5	80297.1	66644.5	87572.3	78319.8	90027.5	69600.4	81488.2	62485.7	64311.1	74935.3	94021.8	111654	72010.2	85866.6	84945	75264	87220.2	90354.5	109105	76453.5	85515.5	80782.3	78744.8	94875.8	155308	140139	94146.7	148412	106611	118897	123106		0.363327	0.0264361	0.361195	0.0330966
O75489	NDUFS3	NADH dehydrogenase [ubiquinone] iron-sulfur protein 3, mitochondrial	79860.1	68463.4	69447.7	83075.1	94947	111804	53290.1	100588	68293.6	63743.5	75522.8	90808.1	137337	57290.3	141697	202112	214503	204178	271949	227036	134582	105518	66302.9	71849.8	86501.2	90300.4	129359	58982.7	114134	75361.1	103594	108664	103363	174411	65579	75055.2	64620.3	56927.3	69930.5	78296.5	88178.6	52356.4		-1.14858	0.000161652	-1.07157	0.000559405
O75494	SRSF10	Serine/arginine-rich splicing factor 10	46453.1	50015.9	47815.7	36014	42303.8	20208	48345.5	44405.7	50032.4	47544	43810.3	41103.3	30430.2	54792.7	32242.2	42336.9	40965.1	42392.5	40832.8	31610.2	43562.5	43474.8	49788.8	49401.7	42918.4	37308.3	43105.3	44372.9	34902.3	48849.5	46276.4	36494.2	38872.8	31377.6	38593.9	22212.7	40667.7	47708.9	32253	37615	44576.4	44512.2		0.113102	0.5964	0.253522	0.0946735
O75503	CLN5	Ceroid-lipofuscinosis neuronal protein 5	68205.8	68099.9	53951.2	68215.4	78026.3	81522.5	70038.1	62171.6	63785.5	61009.7	65573.8	66854.8	74983.7	91906.5	52853.7	59579.2	61474.5	94913.3	55102.3	69184.6	71085.6	65884.1	63332.1	69451.9	62533.1	81226.1	81796.9	68298.6	52130.6	58178.8	70363.5	66297.5	66408.6	83210.8	110399	65190.3	73995.2	65418.5	77684.8	90320.5	76897.7	74901.6		0.175845	0.187696	0.18907	0.171313
O75506	HSBP1	Heat shock factor-binding protein 1	4163.57	3165.94	5049.23	NA	NA	2244.58	2666.07	2565.39	1842.81	4613.34	NA	1726.54	NA	1904.9	NA	NA	NA	NA	NA	NA	NA	1011.67	4948.78	2615.39	NA	NA	NA	3341.59	3000.49	3303.62	2560.1	487.61	NA	NA	NA	2369.86	3030.93	1275.76	1989.98	NA	1529.38	1774.23		-0.105202	0.57485	-0.235439	0.22208
O75508	CLDN11	Claudin-11	62759.4	16548.5	29531.1	57061.3	28475.7	80301.1	NA	49553	12409	21364.7	62436.4	26153.3	61255.3	1245.14	22249.9	10698.8	12705.9	17304.7	8664.16	13778.6	12474.9	42308.6	10853.8	18092.8	35540.7	22963.6	42594.8	5801.87	34704.3	11356.6	16988.6	38531.1	18455.1	42846.3	NA	39592.1	6963.74	14663.2	17286	14025.3	39177.7	NA		1.32	0.00530571	0.713139	0.246898
O75521	ECI2	Enoyl-CoA delta isomerase 2	53084.2	25437.2	34654.3	41156.8	43310.3	58096.7	24063.9	58893.7	26650.2	32265.8	41368.2	39332.7	63197.9	22973.8	107978	88329.1	100281	101631	153977	125452	73254.5	66499.9	24365.1	33293.5	29726.3	39566.5	55926.3	26976.8	70906.2	25399.7	45993.3	41682.6	44770.5	77156.5	26416.6	41273.5	21605.2	26615.9	25108.3	28399.3	33970.7	24707.3		-1.25328	0.000318527	-1.22358	0.000492672
O75525	KHDRBS3	KH domain-containing, RNA-binding, signal transduction-associated protein 3	12249.1	20402.9	12828.5	9161.13	6592.92	7077.86	10544.5	9742.05	21289.9	8553.14	6464.69	7035.43	8851.91	16492.5	NA	9711.44	6904.16	NA	NA	NA	5803.85	12346.4	18644.7	13507.1	NA	13718.7	19012.1	14194.1	8985.6	17174.7	10997.2	10454.1	9156.53	NA	16040.6	9952.22	16856.5	15171.1	13387.2	8064.63	19019	18604.2		NA	NA	NA	NA
O75531	BANF1	Barrier-to-autointegration factor	90443.8	119397	85312.4	50098.1	54401.9	34935.8	144095	85991.5	85652.2	95038.6	78168.4	82840.9	36337.3	105759	37439.6	26562.3	32457.9	NA	22092.1	29957.3	14873.7	80540	66321.5	67390.2	35122	63209.6	83318.9	142844	77621.9	83761.6	53434.6	28030.5	39538.4	19235.1	73131.5	58202.4	97324.6	77733.4	96333.9	29388.4	100171	104229		1.4024	0.00340292	1.48224	0.000480541
O75533	SF3B1	Splicing factor 3B subunit 1	166008	178002	178730	177285	165684	163244	166478	154904	164554	173396	163049	165710	154665	146335	153023	165527	161298	201813	176343	151429	158030	151250	155981	181197	169825	168684	182743	157804	151456	168787	165118	173664	168428	163933	141926	162479	158456	188325	162524	170171	178568	163358		0.156465	0.00978308	0.0869863	0.175099
O75534	CSDE1	Cold shock domain-containing protein E1	212932	201421	226399	205161	198892	189516	203778	200746	196042	211599	191926	189866	179472	215478	187384	187915	211917	174067	180195	204860	213550	194094	198581	228150	200464	194238	178030	206276	191932	194614	216075	198037	194818	191292	230318	208509	199134	215344	189823	205965	192738	226199		0.20091	0.0580603	0.167041	0.110897
O75569	PRKRA	Interferon-inducible double-stranded RNA-dependent protein kinase activator A	47084.5	58279.8	58147.9	55133.5	56298.1	53861.5	62111.2	51055.3	56754.5	54187.6	59515.9	54326.3	51147.6	66845.4	50524.8	56868.4	55901.9	61155.3	63163.7	61397.2	56896.8	48992.7	53985.2	54269	49466.4	54397.9	48394.2	64188.6	48515.7	56188.2	51208.5	55033.2	54192.1	52754.9	64599.8	57943.4	62760.4	57459.6	56822.4	59455.4	51773.1	66999.2		0.0381741	0.553786	0.0685566	0.342411
O75592	MYCBP2	E3 ubiquitin-protein ligase MYCBP2	58192.5	51301	60568.1	77755.2	71992.5	78181.9	45147.2	62903.3	52991.1	60892.8	75390	70030.3	78925	47590.6	51094.9	56667.9	61215.5	58520.4	51031.1	46051.2	56078.7	63296.3	52776.5	66121.6	78011.5	70963.7	76238.5	43683.1	59474.5	55352	63712.1	85489	73168.2	82133.4	51109.6	44072.2	31180.9	32358.5	47758.7	38139.9	63918	29061.2		0.2721	0.088999	0.31635	0.0287449
O75600	GCAT	2-amino-3-ketobutyrate coenzyme A ligase, mitochondrial	5917.08	2852.5	9928.92	16048.8	9902.23	17459.7	6440.78	4643.99	9827.55	10331.2	15468.2	11606.8	9676.25	9614.26	6778.55	8802.2	15711.1	NA	10786.5	16993.2	12181.7	7255.04	9066.96	9462.6	13087.7	8703.45	11833.1	7471.05	8379.8	7234.99	11668.7	17803.5	6752.95	14488.9	7505.4	1428.27	3938.22	6305.6	6019.35	NA	6373.95	2081.18		-0.308531	0.363017	-0.179354	0.457131
O75607	NPM3	Nucleoplasmin-3	59117.4	59327.5	65309	50521.2	42034.8	69726.8	42178.5	41483.9	36087.7	60803.5	46743.1	5717.51	44616.1	38854.2	30666.5	15148	23984.7	50027.3	17263.9	18186.9	28222	35120.4	39271.8	33561.2	95763	34517	31988.3	34493.5	36648.3	28807.7	42265	35898.8	19249.4	25815.5	36207.5	62402.1	40396.9	54883.3	49148.1	73109.7	29357.1	25583.5		1.07298	0.000924816	0.483572	0.3023
O75608	LYPLA1	Acyl-protein thioesterase 1	119814	124518	111165	125950	134053	135985	115356	122287	114677	122979	113073	118767	127463	133684	162178	161932	155386	261561	225545	248346	136762	126184	115948	110357	118033	110974	127944	112198	124809	120911	140066	132080	115970	148394	131232	90028.8	115713	105567	114912	122565	104326	105476		-0.467312	0.00327481	-0.468486	0.0026537
O75616	ERAL1	GTPase Era, mitochondrial	NA	NA	NA	NA	2980.4	1618.16	NA	NA	NA	NA	NA	1366.61	NA	NA	NA	1856.22	3286.44	4019.9	11172.8	3075.55	5412.77	NA	NA	NA	NA	1760.45	NA	NA	2009.27	NA	1863.09	2319.45	4066.29	4903.96	NA	NA	NA	NA	NA	NA	NA	NA		NA	NA	NA	NA
O75629	CREG1	Protein CREG1	15565.6	109352	31710.8	NA	14410.5	13314.6	25250	39005.8	20326.8	NA	NA	14295.1	21866.4	28812.2	27604.1	25029.7	15661.8	NA	NA	NA	20182.1	37868.8	23039.8	NA	NA	25459.7	13313.7	18178.7	31439.7	35256.5	NA	10400.2	NA	6578.38	NA	51841.5	14050.8	14147.1	NA	NA	17089.1	10979		NA	NA	NA	NA
O75635	SERPINB7	Serpin B7	4522.54	38535.4	25707.2	10869.6	19214.8	4465.88	15627.8	13012.4	19821.7	12067.6	7451.9	8676.99	20376.6	14050.8	9721.59	29263	17309.4	NA	4781.38	21188.9	36431.6	10621.3	15736.7	8808.08	NA	13010.7	11813.4	12057.3	9052.77	23077.4	4522.39	15285.3	12088.4	16096	13545.3	7798.74	25219.7	16943.1	9643.3	6806.56	56712.1	10321.3		-0.27191	0.633756	-0.325861	0.423295
O75643	SNRNP200	U5 small nuclear ribonucleoprotein 200 kDa helicase	53405.7	55769.6	58422.8	50187.6	52469.7	47208.1	50241.1	51111.9	55992	55315.8	53152.2	52843.4	48533.3	51345.6	52095.6	50473.9	51544.6	59407.4	52252	46366.3	45098.1	49850.2	55828.2	57628.9	52714.9	53781.1	47975.8	47837.7	48093.7	55028	58430.8	51184.2	53990.6	48724	56414.5	54552.7	56798.1	58496	50446.8	61438	57140.2	52922.3		0.124033	0.0483524	0.149229	0.0128773
O75648	TRMU	Mitochondrial tRNA-specific 2-thiouridylase 1	9995.77	11134.2	13675.7	11346.3	11765.2	12503.3	7999	11754.6	NA	6880.99	13772.5	11639.2	12826.1	NA	19166.6	43280.6	43022.8	55906.7	44018.5	22496.7	30357.9	12486.3	5926.09	NA	8243.61	13034.7	16137.8	11012.8	14815.5	11973.4	15386.6	22517.7	14356	17660.5	14061.2	NA	5373.79	NA	7274.62	8909.82	15666.8	9748.4		-1.30382	0.000114009	-1.27612	0.000905637
O75663	TIPRL	TIP41-like protein	23987.9	23872.7	25411.1	29902.7	27532.1	31142.5	21465.5	24312.8	26325.9	22137.8	25363.7	23625.8	32150.3	25543.2	25293.1	19677.4	23331.6	27051.9	18874.1	30216.8	25608.5	28103.3	22491.4	25455.8	26173.8	28216.7	27917.4	23865.7	25224.8	25117.7	18387.4	29335.4	27153.7	31337.9	25669.7	24913.9	24932.5	25597.3	21216.4	21545.8	31221.2	22894.6		0.134365	0.266766	0.133181	0.222304
O75688	PPM1B	Protein phosphatase 1B	67127.5	75337.3	74196.4	71712.8	80886.6	76203.8	76124.6	73852	76242.3	69102.8	78981.9	83712.8	82256.8	71778.7	92282.5	114853	126856	110990	143781	148036	116353	71722.4	74131.2	62935	71946.2	75005.8	81850.6	81100	79394.4	75880.7	53264.2	78629.1	84726.8	87758.5	64384.6	87091.6	63403.9	60695.4	69361.4	61329	72067.4	63293.6		-0.555765	0.000218617	-0.498501	0.000512565
O75691	UTP20	Small subunit processome component 20 homolog	31432.8	34362.6	25466.5	30537.4	30453.5	34036.5	22773.8	32727.9	24549.9	31527.5	28029.1	28129.2	31148.9	24756.5	31951.9	34413.1	30006.8	52068.2	28617.3	NA	13273.5	21475.8	24349.8	32140.9	31251.5	31794.7	30100.3	19074.4	27943.1	25798.6	33791	29009.3	27716.7	27981	30733.5	31617	22515.6	23314.5	25029.3	31496.4	26856.5	18902.9		0.0459096	0.852557	0.0235468	0.921504
O75694	NUP155	Nuclear pore complex protein Nup155	39362.6	46149.2	42403.9	37116	37569.2	40552.4	36018.5	38657.7	40811.2	37920.5	39973.5	37930.7	41487.7	34431.7	35637.4	38539.9	36227.1	41244.1	39475	42062.9	34857.9	38163.6	40633.4	38660.1	34257.7	36278.8	40204	36639.9	35717.3	42405.7	36835.3	38143.2	36956	40148.1	35517.1	46399.2	42429.3	42054.4	39951.9	39042.1	46565.5	40286.1		0.12186	0.0349663	0.108564	0.0176252
O75695	RP2	Protein XRP2	180192	184183	178337	157205	189128	185662	166517	195107	178128	189448	160215	190270	188711	163101	191018	218249	206164	233748	181430	208734	173263	182321	174127	186824	162382	206695	170676	157939	175925	177144	216056	153157	188043	184841	205507	211568	196399	228508	205163	235502	190926	177128		-0.0580596	0.391862	-0.0124985	0.874569
O75717	WDHD1	WD repeat and HMG-box DNA-binding protein 1	2243.33	6010.37	3537.21	5006.16	1986.36	2152.82	NA	6267.29	NA	NA	5301.13	948.872	4816.64	2268.85	2655.54	3323.09	NA	NA	NA	10829.2	3803.5	4317.39	3070.27	2220.7	NA	NA	NA	NA	NA	NA	NA	11535.7	1638.76	6246.78	NA	NA	400.934	NA	NA	NA	3725.29	1481.3		NA	NA	NA	NA
O75718	CRTAP	Cartilage-associated protein	424634	511515	473762	509527	506953	414017	602870	453837	510685	499837	484002	528281	455508	602825	397354	360159	350528	320941	308569	372774	416488	432194	511529	497912	499822	499674	455321	609564	415381	512849	448985	525530	514052	450242	655879	531909	523808	497139	562402	563588	496418	575451		0.565551	0.00169271	0.626534	0.000571671
O75746	SLC25A12	Electrogenic aspartate/glutamate antiporter SLC25A12, mitochondrial	189746	141830	132047	176093	202345	262067	148241	188347	141997	136769	160518	192719	240257	157873	250227	246109	237721	362382	353439	328342	185223	191752	136518	147634	147599	197205	262429	146390	205643	143523	201314	183167	204853	304197	206857	140906	152674	129736	142910	161150	162089	116012		-0.511103	0.0176731	-0.51875	0.00736055
O75751	SLC22A3	Solute carrier family 22 member 3	NA	NA	NA	NA	NA	NA	NA	NA	NA	NA	NA	NA	NA	NA	NA	NA	NA	NA	NA	NA	55276.1	NA	NA	NA	NA	NA	NA	NA	NA	NA	NA	NA	NA	NA	NA	NA	NA	NA	NA	36897.7	NA	82333.4		NA	NA	NA	NA
O75781	PALM	Paralemmin-1	247285	366646	267774	227103	238340	228081	285978	265624	343161	287146	225881	251683	217775	262882	221535	294387	253402	284880	173323	301589	275517	213336	340245	266715	266035	255403	238158	275756	245066	349498	313522	220600	208500	205316	296810	506835	367068	357184	455367	362501	446807	274421		0.17031	0.334418	0.188612	0.278833
O75787	ATP6AP2	Renin receptor	12848.5	9371.48	9451.87	10239.1	8341.44	12213.5	14257	9113.24	5350.06	10596.8	12681.2	11998.1	8307.33	9657.9	14978.6	15732.2	14627.8	17126.5	19467	22874.4	21497.6	10830.7	8698.56	9243.2	12377.9	9315.47	13430.9	9531.08	11308.5	10172.9	8684.13	8820.64	11692.2	13003.3	7130.03	6276.87	8442.83	6062.18	4941.99	6005.35	7741.66	7041.01		-0.549822	0.00166677	-0.657063	0.0013743
O75792	RNASEH2A	Ribonuclease H2 subunit A	10986.4	9783.71	NA	9792.83	9447.77	9891.48	9332.14	10860.7	10612.5	10958.4	10689.9	8259.13	11966.8	11545	8484.47	NA	3917.05	6338.04	NA	4105.37	NA	11235.6	8407.94	5777.47	11626.8	8297.96	10777.2	9965.36	8713.82	8447.09	7005.23	11066.9	9953.93	8976.57	12463.5	16781.3	11588.4	10928.6	10481.4	14018.7	11088.4	12578.1		NA	NA	NA	NA
O75794	CDC123	Translation initiation factor eIF2 assembly protein	28558.3	33988.6	31368.1	26112.1	25605.9	NA	NA	28447.8	28180.6	28013.6	30705.7	18610.9	28057.9	17313.9	26120.6	24422.8	23895.4	NA	25911.2	30569.1	21016.9	25072.2	26771.5	28283.3	32140.4	24655.2	23691.3	19760.4	23509.7	21501.7	26133.2	22015	20691.2	18922.1	NA	24433.6	25878.1	26089.1	25796.9	34782.1	23115	23089.8		0.199551	0.0533197	0.0438456	0.779598
O75817	POP7	Ribonuclease P protein subunit p20	23272.2	29221.2	31669.4	23218.8	19866.1	25310.2	28072.2	17732.1	NA	24426.4	25235.9	23269.2	17697.3	22884.9	NA	NA	33976.4	NA	NA	NA	28980.9	20299.8	23369.5	24194.4	24589.4	16306.6	27910.3	34653.1	22422.8	24483	NA	NA	20901.8	NA	20369.2	22225.1	23064.7	15409.1	23265.3	23152.1	23211.9	30707.1		NA	NA	NA	NA
O75821	EIF3G	Eukaryotic translation initiation factor 3 subunit G	937835	916418	1.0012e+06	972891	886534	751865	932708	915506	923685	967789	873647	910953	900571	860878	785592	834258	956349	854350	726771	613847	794664	930579	887808	908200	941381	901017	922102	928776	905037	910653	938462	851130	841005	839065	808695	866334	943552	947846	881832	843671	925726	945470		0.337541	0.0194149	0.350563	0.00881146
O75822	EIF3J	Eukaryotic translation initiation factor 3 subunit J	212714	183966	218304	201125	183039	170527	216771	185178	186270	217233	199236	202137	163427	206079	200663	193941	248148	216468	167431	163168	191519	192013	175986	205870	212069	181511	179949	214849	207599	189070	204996	187331	184013	162734	188662	184129	207480	244575	247905	223788	198258	222706		0.131897	0.312636	0.12453	0.335883
O75828	CBR3	Carbonyl reductase [NADPH] 3	229573	189562	164044	184796	155061	377823	201635	228267	175563	168906	189474	152946	374252	175644	249830	183975	195619	217562	187038	288546	203805	233321	148884	157073	166472	156208	323568	193734	227370	158510	147467	185675	149643	326157	186933	257360	213673	185832	182006	155244	297686	202457		0.0568243	0.807141	0.0385416	0.870325
O75832	PSMD10	26S proteasome non-ATPase regulatory subunit 10	92660	132516	123552	89765.4	105526	78029	89432.3	102802	100298	73304.4	97030.3	93728.9	106311	89023.2	100182	130663	163672	180210	137508	168677	135258	110017	89371.2	102270	74650.7	97324.1	104101	91005.1	104843	105041	103168	109241	94971.2	111736	134079	117529	88252.7	104067	94709	104613	110438	88665.2		-0.380925	0.0264684	-0.446383	0.00291671
O75844	ZMPSTE24	CAAX prenyl protease 1 homolog	134480	132473	139141	118212	119981	112971	108773	140354	91646.5	112319	117440	121727	122227	101166	112039	108261	109425	89043.3	100505	100594	105923	134871	103347	100192	116611	108757	118477	112882	155350	105154	87657.5	115572	112551	106631	115932	142281	117204	112834	108027	92677.9	113577	106020		0.351786	0.00682706	0.267644	0.045024
O75874	IDH1	Isocitrate dehydrogenase [NADP] cytoplasmic	457418	609865	510181	576786	667663	999678	545656	546849	614629	513737	547409	606033	1.01505e+06	526694	1363670	2.21368e+06	2.93434e+06	3124058	4.08312e+06	3635536	1.86998e+06	626120	578704	561286	572561	598845	1.03069e+06	549884	749711	618959	758365	789256	824630	1.51739e+06	601771	417371	555885	432062	525720	519633	538699	458205		-1.95202	3.71807e-05	-1.92777	3.50196e-05
O75880	SCO1	Protein SCO1 homolog, mitochondrial	86647	58573.4	60665.3	82180.4	81279.2	78036.4	49141.6	85953.2	55784.4	65363.2	94371.5	81504.7	94299.1	61161.2	121508	162454	194703	179279	185293	146665	110798	94889.1	58592	72206.8	84907.6	86709.1	102511	41794.3	97327.8	59853.8	93870.1	91797	87615.5	128618	73582.1	68356.3	48370.6	39985.7	62837	62034	70013.2	44434.7		-0.986929	0.000192741	-0.854948	0.000377193
O75881	CYP7B1	Cytochrome P450 7B1	50085.1	29659.8	33082	42777	42763.1	72229.2	30371.2	48273.3	22832.9	34108.4	47882.8	36940.3	88321.3	31608.8	35877.2	21381	21908.3	34524.9	21521.9	19228.5	25963	45657	24469.6	34369.3	32965.1	41802.8	72930.5	24580	38380.1	21325.4	31009.1	45687.8	40641.3	72059.6	28979.2	20238.2	13021.9	16570.4	16034	12771.8	35434.8	7785.03		0.669438	0.0119655	0.685791	0.0264776
O75882	ATRN	Attractin	14914.3	10724	9171.31	12081.8	13893	12328.7	12262.8	13215.5	9481.68	8735.26	10630.9	9288.48	10220.7	15984.4	8584.93	10500.3	8629.91	9506.63	8874.03	9759.9	13691.6	10360.1	8986.42	10346.1	9420.83	13801.3	8997.53	13196.9	8527.73	8406.9	11122.2	10838.3	9978.23	11094.6	11160.7	10003.4	11239.3	7796.34	7883.84	12170.8	8783.08	10065.3		0.154922	0.191146	0.072027	0.598576
O75884	RBBP9	Serine hydrolase RBBP9	134551	101027	122609	123948	147244	197882	102269	132118	115470	141287	118055	150841	179081	122128	196648	201358	251980	217678	288838	424345	132859	125042	112829	146592	106661	139166	162863	103158	88040.9	106875	147353	143905	141075	222083	123722	103758	115156	119974	142046	147049	132771	107418		-0.692989	0.0154851	-0.611252	0.0162728
O75886	STAM2	Signal transducing adapter molecule 2	23293.5	24162.2	23707.5	25143.1	24319.9	22406.8	21763	21733.1	22955.5	23602.7	23907	25102.4	19916.1	21799.5	19598.8	16059.7	15729.8	23857.2	16106	15392.4	11080.9	20645.9	22796.5	28738.9	23869.4	25989.3	19245.5	21552.2	18744.2	20319.6	27288	21063.2	21200.7	18752.6	24212.7	23687.3	24705.6	25885.9	22462.7	29847.7	24062.2	23049		0.429362	0.00107971	0.408351	0.00230141
O75891	ALDH1L1	Cytosolic 10-formyltetrahydrofolate dehydrogenase	83059.3	107019	89951.5	119947	126803	129726	88856.2	98250.3	120362	104300	118103	114135	119990	108039	510625	438547	865420	1.29766e+06	1.15246e+06	1.21708e+06	264841	126520	100412	89395.6	115593	128709	125954	84288.9	158751	103124	131902	119931	92220.4	278253	142975	100718	125951	125821	132244	129820	67534.7	78460.1		-2.588	4.30069e-05	-2.48274	4.19757e-05
O75907	DGAT1	Diacylglycerol O-acyltransferase 1	13376	11964.2	11820.6	13339.9	14737.6	13846.5	17660.7	14158.5	12041.8	12639	11577.9	11803.1	14717.2	14766.2	22716.9	64329.6	63820.8	70170.1	55038.8	73310.1	76059.7	14320.5	11189.6	11975.7	11831	14892.7	18504.4	15148.1	17593.7	13260.1	19516.4	17944.1	16239.9	26495.3	13909.6	5732.67	8834.22	6448.02	9501.81	10000.2	9414.34	13623.7		-1.70989	4.80162e-05	-1.73847	3.82597e-05
O75909	CCNK	Cyclin-K	8055.45	28983.6	NA	15045.9	NA	11465.7	7252.5	NA	19680.2	17399.2	NA	16265.8	13819.2	17439.8	12148.2	13677	11064.8	16034.9	NA	NA	NA	NA	8053.27	NA	NA	18753.7	6724.99	7503.21	NA	9960.78	24397.1	NA	13032.9	9171.32	NA	NA	12820.3	16079.8	11929.2	14119.8	11600.5	17693.5		NA	NA	NA	NA
O75911	DHRS3	Short-chain dehydrogenase/reductase 3	9935.11	27644.1	16369.2	15715.5	9640.47	17096.4	18677.4	16237.7	22934.7	11146.7	13196.3	9618.71	20871.3	13222	24236.3	37215.6	35032.6	19442.7	63266.9	43095.3	28623	16262.8	22177.9	12959.4	9888.11	11717.4	15527.8	16647.5	13181.9	23293.1	8351.21	16727.5	9981.63	24132.3	10332.6	39444.8	27785	22392.9	32983.8	15394.2	27086.6	25953.7		-0.880342	0.00849519	-0.922278	0.00460618
O75915	ARL6IP5	PRA1 family protein 3	584525	392441	458590	577296	683169	918504	333176	617311	429408	516731	493283	607960	777008	335997	1.06423e+06	1.14978e+06	1.46747e+06	1.85487e+06	1.92291e+06	2.1148e+06	560547	650339	360328	583431	584018	715972	757387	319306	689369	391426	774012	623221	616873	1.08707e+06	485448	436534	360758	370393	426494	432358	514443	284618		-1.17867	0.00458426	-1.19397	0.00225269
O75923	DYSF	Dysferlin	131612	170595	143018	132430	188538	102658	163136	162057	171245	157541	116579	202588	111826	181166	127235	84036.9	90344.4	38955.7	103629	65654.9	99553.9	126945	164491	142936	112925	191290	97059.6	168806	123797	159101	137780	108252	182638	92812.2	156622	178157	329735	335234	304644	386849	155089	178617		0.880106	0.0102203	0.989122	0.00597136
O75934	BCAS2	Pre-mRNA-splicing factor SPF27	7372.53	8797.26	7801.54	6759.95	6575.26	6593.63	10458.1	7539.48	8598.54	6507.87	7614.06	5941.43	8156.24	6139.78	8768.73	9168.16	5347.09	NA	NA	NA	4938.76	5826.19	7515.09	5765.03	9409.84	6419.9	5572.67	10100.5	6597.48	8042.6	5294.24	5287.17	6124.93	3522.98	6139.22	6959.52	8850.58	5196.45	7745.23	8150.96	7983.49	4939.69		NA	NA	NA	NA
O75935	DCTN3	Dynactin subunit 3	281854	287153	261018	297033	304926	294034	230095	269858	295105	278907	277478	292922	270870	288456	282562	288814	284487	316302	302335	332177	212695	265982	277866	283604	288040	298487	279407	260554	258098	272859	295096	278567	280761	285467	366611	246865	299768	266434	292038	318118	264277	286027		0.0859064	0.33831	0.122847	0.073132
O75937	DNAJC8	DnaJ homolog subfamily C member 8	1.24148e+06	1.20846e+06	1135352	1209287	1.1834e+06	1521241	1.21442e+06	1.24813e+06	1.14112e+06	1.0578e+06	1.22061e+06	1.10224e+06	1.4302e+06	1.20342e+06	1.30165e+06	1.14359e+06	1.06051e+06	1.03191e+06	1.06724e+06	971883	1.02266e+06	1317947	1.10179e+06	956146	1.18252e+06	1.17599e+06	1.28689e+06	973681	1.31644e+06	1.1134e+06	973977	987656	1.21583e+06	1.13044e+06	1.07193e+06	1.58548e+06	1.15128e+06	997866	1.17162e+06	1.21509e+06	1.32438e+06	1.1231e+06		0.328463	0.0112767	0.295241	0.0173928
O75940	SMNDC1	Survival of motor neuron-related-splicing factor 30	15158.4	18454.7	17809.3	12136.9	11728.4	6889.15	20584.5	11337.5	9081.86	16136.2	13721.8	14479.1	9254.53	16019.2	4879.5	3455.27	NA	NA	NA	NA	7934.78	11334.1	9571.35	12075.5	14685	12359.1	6448.21	18230.3	8227.61	13283	15787.4	9510.53	10068.3	3824.59	17144.8	13635.6	7947.8	12009.3	10126.9	17350.6	9196.72	9039.11		NA	NA	NA	NA
O75947	ATP5PD	ATP synthase subunit d, mitochondrial	454391	359079	382453	401850	410128	492625	373760	468985	353868	369476	449515	476971	384468	380796	668952	607981	801810	677271	647940	521351	376270	482942	304534	388280	447888	453344	597125	376335	542550	375624	557934	326323	393412	324655	408855	265353	350350	325543	392240	366763	412796	320951		-0.421643	0.0192331	-0.398838	0.0254929
O75954	TSPAN9	Tetraspanin-9	20608	25365.7	15994.4	29056.8	29027.2	14404.8	21101.7	32865.6	21981.3	13487.6	28724.2	26979.9	21279.2	14783.5	21770.8	20426.3	NA	NA	NA	NA	23373.9	30726.7	17177.7	19873.9	6258.05	30880.4	19850.5	21545.2	27137.2	24624.9	NA	27600.2	29395.3	26196.8	9621.4	38215.7	35022.3	18239.1	26598.3	9212.15	19622.3	16706.6		NA	NA	NA	NA
O75955	FLOT1	Flotillin-1	184960	171290	172158	131426	143360	209130	124008	177683	151396	149247	133856	128267	226345	126066	206175	165028	135444	150517	204540	185186	105802	167594	147216	164113	126945	145114	234559	113932	170080	144850	163910	125988	154946	219058	116065	149493	115235	141941	114197	118586	237180	99008.2		0.108833	0.574291	0.0679758	0.738663
O75962	TRIO	Triple functional domain protein	15045.8	16295.1	15351	11815	11900.3	13888	15742	16512.1	13307.4	12790.9	11416.2	12382.7	14100.3	14067.6	14099.4	9171.9	9983.65	14021.8	11012.1	11456.9	8765.13	15730.1	12960.2	13638.9	13199.9	11395.1	11511.8	13963.5	14961.3	13319	13098.2	12452.8	10475	10935.6	16091.1	20785.2	13871.3	14157.8	10933.7	11500.2	12900.3	17997.4		0.231936	0.0317242	0.197505	0.0486346
O75964	ATP5MG	ATP synthase subunit g, mitochondrial	442864	336501	368284	453210	472864	740386	347089	464409	358418	377929	459139	485310	598429	388098	945937	1.00913e+06	1.06163e+06	1.4167e+06	1.59919e+06	1.54953e+06	653700	501736	357787	378138	449550	482867	575786	372612	572698	374844	529938	501163	542053	808631	516719	298441	364421	339055	366469	388573	355387	376375		-1.22937	0.000374414	-1.19495	0.000116902
O75976	CPD	Carboxypeptidase D	49184.5	37025	34963.6	51294.2	42710.7	41209.7	41193.4	48409.5	38886.9	40350.3	51661.9	43378.4	42358.1	44089.4	50229	38699.8	40850.9	38121.1	35766	45883.7	33449.4	49484.3	34289.6	39486.7	54544.9	45271.8	39137.4	37436.2	47090.4	38034.1	39428.7	54406.6	42104.4	44161.6	53051.2	44313.5	30433.4	32112.1	31372.8	32231.8	31036.9	37170.7		0.137284	0.283885	0.214783	0.0554959
O76003	GLRX3	Glutaredoxin-3	126869	98157.1	112911	114324	107648	94794.7	64090.2	111986	91121.4	119280	115003	112499	104009	66181.4	130204	122183	161744	148245	153990	123803	72375.2	122145	88689.9	111800	113400	108694	113214	67027.5	121455	97776.9	124632	107769	111422	109906	71723.9	101242	96432.5	97309.3	97008.3	94858.3	93893.4	65763.2		-0.206858	0.321024	-0.180286	0.363302
O76011	KRT34	Keratin, type I cuticular Ha4	NA	NA	386502	NA	NA	NA	NA	42607.2	NA	NA	NA	NA	NA	NA	NA	NA	NA	NA	NA	NA	NA	NA	NA	NA	NA	NA	NA	NA	NA	NA	NA	NA	NA	NA	NA	NA	NA	NA	NA	NA	NA	NA		NA	NA	NA	NA
O76013	KRT36	Keratin, type I cuticular Ha6	14538.9	NA	NA	11024.2	NA	NA	NA	391788	NA	NA	NA	NA	NA	NA	8736.84	10655.6	NA	NA	NA	NA	NA	NA	NA	NA	NA	19592.9	NA	NA	NA	NA	NA	NA	NA	NA	NA	NA	NA	NA	NA	NA	NA	10978.3		NA	NA	NA	NA
O76021	RSL1D1	Ribosomal L1 domain-containing protein 1	127075	124826	131568	121480	120631	86910.1	106898	106851	143628	140576	118572	93428.7	86727.8	134515	121843	135821	135976	131394	126203	67528.2	125605	91076.2	100617	145566	128554	119343	114183	111591	95320.2	125132	149248	118470	115989	102086	122811	66829.4	101039	108915	91700.4	106703	109331	135046		0.0866014	0.665766	0.103324	0.644935
O76024	WFS1	Wolframin	87966.3	88822.6	97955.3	81217.2	94819.4	113511	98101.3	98678.2	86602.5	108884	83870.3	94127.6	113704	102904	166990	235914	279969	293161	264113	234178	216565	92362.4	90391.4	99107	87366.3	108583	119615	97010.1	115610	101362	114489	81158.1	101776	141961	102916	88154	99890	80071.9	85926.4	89665.2	77614.9	76221.1		-1.17939	4.84482e-06	-1.10542	9.4707e-06
O76031	CLPX	ATP-dependent Clp protease ATP-binding subunit clpX-like, mitochondrial	53368.4	47082.3	47986	56801.3	56067.8	73311.4	41038.7	54711.1	41874.3	48259.5	61086.9	52184.9	72599.9	42348.1	80292.5	114707	111516	146064	121071	94092.4	78233.9	56604.2	47119.7	49833.2	62964.9	51659.5	69029.3	44731.1	59871.9	51919	68808.7	65976.1	56495.3	84740.2	54727	46761.9	48279	45295.2	50419.2	47635.9	48261.7	37165.2		-0.819092	0.000299908	-0.80896	0.000329352
O76038	SCGN	Secretagogin	NA	NA	NA	NA	3706.7	NA	NA	NA	NA	892.332	NA	409.285	6421	82.4412	34613	18010.2	13709	36868.6	32074.5	58162.4	61704.7	892.996	NA	NA	NA	NA	1744.85	NA	4035.68	23306.9	NA	71.0983	64.6978	NA	NA	NA	NA	69.8867	NA	NA	64.225	NA		NA	NA	NA	NA
O76039	CDKL5	Cyclin-dependent kinase-like 5	NA	39389.3	100826	25672.5	43038.3	62802.5	165768	86081.9	48579.1	118443	37932.2	49280	63265.3	168612	75685	21730	37307.8	NA	NA	21864.7	108119	83418.2	54793.7	75408.1	NA	44386.2	45739.2	NA	64639.1	48830	63541.7	4379.49	34854.8	32475.4	92066.1	182095	48895.9	81468.3	50618.9	51553.2	62443.4	NA		0.454498	0.531589	0.720126	0.244669
O76041	NEBL	Nebulette	10303.8	13449.5	6975.79	7646.79	7256.09	5297.17	9073.4	9247.29	10862.8	8970.33	7627.57	6385.79	5367.43	7165.38	5103.51	7992.81	8133.04	2188.66	2810.84	NA	11829.3	8038.7	10105.8	6811.98	4270.06	2875.91	3537.35	8838.24	NA	10544.8	4089.85	3704.01	3284.27	7827.72	6517.13	9920.25	6027.56	8135.4	5226.68	4952.5	7676.88	9490.34		0.178043	0.487549	0.147343	0.543775
O76054	SEC14L2	SEC14-like protein 2	48520.8	34312.1	31423.8	31377	21494.8	29226.4	28552.2	45773.3	31919.9	22465.5	26473.2	25658.4	28250.3	25400.9	30805.7	10688.1	11351.2	5638.29	11237.1	10008.1	9580.6	44427.1	26433.8	22843.7	18463.7	18037.4	27733.3	23236	35138.8	28945.8	15720.7	24717.5	22435.2	21879.2	9025.84	31369.5	26060.5	22207.1	19195.9	14691.2	21068	27672.5		1.13273	0.00178347	1.04487	0.00242354
O76062	TM7SF2	Delta(14)-sterol reductase TM7SF2	18167.9	17088.5	NA	NA	NA	17181.4	21765.9	12805.5	NA	NA	NA	NA	13581.3	NA	42894.9	54016.5	45545.8	286305	90745.2	186800	49783.7	11570.9	20864.8	8538.83	NA	NA	11533.9	NA	13649	6716.89	12380.5	8892.93	11143.9	16527.8	NA	4663.51	NA	NA	NA	NA	NA	36153.7		NA	NA	NA	NA
O76070	SNCG	Gamma-synuclein	28256.8	15846.7	20708.8	27024.5	24717.7	34203.1	23592.9	24666.7	13258.6	21760.3	26475.4	29987.8	38319	25383.6	39342.7	58049.1	58110.9	56667.9	45848.8	91414.3	81478.6	27368.2	13840.1	24086	26362.5	29408.3	40270.6	23784.4	30942.3	20990.8	42958.8	28069.3	30883.9	45329.1	23671.4	11966.6	10898.9	12995.5	15493.7	17849.2	19656.6	17188		-1.07114	0.000714939	-1.02506	0.00164544
O76071	CIAO1	Probable cytosolic iron-sulfur protein assembly protein CIAO1	41505.1	30035.3	35234.7	42448.1	44934.8	48941.2	37562.9	39451.4	38069.6	33461.3	37755.1	33919	51188.4	36691.9	41074.9	51515.3	45291.6	44320.1	46635.9	47571.8	60907.4	38144.8	34718	30972.1	44998.8	40941.5	48279.1	36144.4	34950.5	31308.8	34255.7	42039	36607	54921.1	33393.2	22697.8	28990.7	28198.8	29696.8	39513.3	40141.9	34848.8		-0.168751	0.255823	-0.191824	0.147306
O76074	PDE5A	cGMP-specific 3',5'-cyclic phosphodiesterase	NA	NA	NA	NA	49444.7	NA	NA	NA	41528.3	NA	NA	48957.6	NA	49991	NA	NA	NA	NA	NA	NA	NA	52652.9	40351	57492.2	NA	55635.8	49518.6	NA	NA	NA	69637.4	NA	34464.7	NA	NA	NA	39018.8	NA	53117.1	60550.8	52832.5	NA		NA	NA	NA	NA
O76080	ZFAND5	AN1-type zinc finger protein 5	NA	NA	NA	NA	NA	756.952	271.1	NA	NA	NA	NA	NA	423.677	NA	NA	NA	NA	NA	NA	NA	NA	NA	NA	NA	276.212	NA	NA	NA	NA	NA	NA	NA	NA	NA	NA	NA	NA	NA	NA	NA	NA	NA		NA	NA	NA	NA
O76094	SRP72	Signal recognition particle subunit SRP72	87499.4	92618.7	98887	98294.3	90452.7	65455.4	91330.4	85629.6	86606.6	90023.1	95914.1	96685.9	66920.4	86191.6	88897.1	92680.3	104355	123913	112746	78202.3	91763.4	84902.4	91828.4	83904.2	96580.8	86831.7	70978.8	84003.8	83375.9	91779.6	90210	98070	88784.4	66608.4	88401.6	97951.3	94781.2	96546	95184.6	92929.6	72780.9	88460.5		-0.0325377	0.800592	-0.0467762	0.701459
O76095	JTB	Protein JTB	185855	144628	97141.3	243493	296578	273010	194983	160578	155346	145959	200109	210505	201245	248291	207425	269014	279805	277349	334076	302252	421535	165511	89491	142750	189472	233897	201971	202552	119410	96023.8	120941	201947	190154	219715	211580	42960.7	115984	61919.8	91591.8	197159	96118.5	96505.3		-0.46369	0.130106	-0.49973	0.0219403
O94760	DDAH1	N(G),N(G)-dimethylarginine dimethylaminohydrolase 1	211882	102837	160307	185452	196153	192997	83395.3	192808	115416	159965	186587	198703	229497	86848.3	179886	96566.3	154641	165456	168945	149070	104058	202267	100367	173399	188605	202161	233217	84296.3	193237	106332	153574	167516	181312	222711	84648.3	200962	103694	150651	152308	166496	205843	78230.6		0.230184	0.415169	0.300744	0.256017
O94763	URI1	Unconventional prefoldin RPB5 interactor 1	19176.4	15150.2	21528.3	19344.2	NA	13420.9	22422.9	18431.3	NA	17149.5	19288	21266.8	9534.74	12397.9	12415.1	10763.2	24399	9025.2	17232.2	NA	19234.2	13596.4	NA	18373.6	28056.5	22983.9	11213.4	20338.4	18096.1	12723.4	17084.4	17771	14223.5	14468.9	NA	13428	16392.8	18075.5	23627	16840.5	9609.52	17763.9		0.228619	0.369897	0.0912777	0.75545
O94766	B3GAT3	Galactosylgalactosylxylosylprotein 3-beta-glucuronosyltransferase 3	43771.6	33659.9	28850.1	NA	23645.5	31475.8	37856.2	40074.4	31845.7	21712.8	39982.6	368.59	36905.4	42521.8	48236.8	42805	67145.1	NA	30530.1	11975.5	63121.1	41855.2	29330.7	26052.5	11764.3	19417.4	26952.9	33175.8	41341.6	33933	35392.8	34959.5	23944.8	45966.4	48171.8	NA	28975.6	24020.5	17642	NA	20791	29033.4		-0.215202	0.609473	-0.557143	0.43704
O94768	STK17B	Serine/threonine-protein kinase 17B	14924.2	7957.77	13185.6	24864.2	NA	21889.7	NA	17748.9	13294.6	14871.5	23513.4	20931.1	29829.8	NA	10746.5	5573.71	3770.33	27915.1	16896.1	28654.8	6303.21	13876.5	11285.4	17248.9	22494.6	19142.9	20900.5	6017.12	7423.72	8410.54	NA	17821.5	6315.72	23280.8	15891.2	NA	8601.06	NA	8532.29	NA	11531.7	5578.78		0.28487	0.54853	0.56617	0.159667
O94776	MTA2	Metastasis-associated protein MTA2	41284.4	42810.3	38152.3	34738.1	36355.1	40595.3	39884.2	41025.1	43555	41185.5	36714.2	34351.2	34730.8	37753	31609.4	33053.5	27916.1	38994.4	22134.6	16065.4	23643	37767.5	46202.2	39396.6	40008.1	33722.2	34878.5	34432.6	35382.4	45038.8	41291.9	38179.5	37609.3	29594.5	40948.7	50427.8	46943.1	49190.9	43691.1	45461.9	41980.5	41042.4		0.521959	0.00450524	0.521222	0.00540963
O94804	STK10	Serine/threonine-protein kinase 10	62185	56804.7	57966	55963.7	55961.8	64154.9	62471.8	52975.4	60418.5	56126.5	50404	53921.7	52472.6	67679.9	77794.7	55630.3	61420.1	80295.3	63898.5	74751.5	63499.9	55260.9	55916.2	55747.4	56891.9	58523.7	59812.9	67010	60387.5	56608.7	58559.4	52423.4	56345.4	64075.2	77260	47483.8	64121.4	62558.3	64374.8	70174.1	57517.7	66071.9		-0.0842082	0.318939	-0.138607	0.168745
O94808	GFPT2	Glutamine--fructose-6-phosphate aminotransferase [isomerizing] 2	107762	67211.8	87341.4	91874.3	68544.7	103907	55218.3	78580.7	64573.5	81459.2	94388	71151.9	80231.2	58589.2	74174	23625.7	34311.6	53942.5	24881.1	33102.4	19356.6	85507.6	62478.8	70569.5	90754.9	60254.7	76546.3	54352	83201.3	58477.7	59380.4	86155.8	59275.9	69946.9	48840.1	96734.9	69529.4	73503.7	68961	71856.1	87210.5	81558.4		1.214	0.0019841	1.1241	0.00174031
O94812	BAIAP3	BAI1-associated protein 3	4974.6	4604.95	6957.91	8176.82	10231.6	NA	3657.21	NA	6614.29	8731.91	10086.9	4431.5	NA	7085.87	NA	NA	NA	30092.9	8531.92	12697.8	5933.39	NA	4534.79	15836.9	7152.3	14656.7	3697.93	4531.68	NA	4104.69	18333	4993.17	4549.85	7061.94	7081.81	NA	NA	NA	7622.39	11761.2	3989.14	NA		NA	NA	NA	NA
O94813	SLIT2	Slit homolog 2 protein	NA	NA	3316.59	NA	4868.32	NA	NA	NA	NA	NA	NA	NA	NA	NA	NA	NA	NA	NA	NA	NA	NA	NA	1355.28	NA	NA	NA	953.687	NA	NA	NA	NA	7027.96	NA	NA	NA	NA	NA	NA	NA	10669.8	NA	NA		NA	NA	NA	NA
O94819	KBTBD11	Kelch repeat and BTB domain-containing protein 11	NA	NA	NA	NA	5228.71	NA	4063.42	NA	4034.48	NA	NA	4756.75	NA	NA	NA	8603.07	5475.13	12125.8	15290.6	9725.14	7712.29	NA	NA	NA	NA	3985.5	4028.65	NA	NA	3242.99	NA	NA	4616.12	5737.43	NA	NA	4999.94	2428.33	6156.33	NA	5091.64	NA		NA	NA	NA	NA
O94822	LTN1	E3 ubiquitin-protein ligase listerin	15030.4	16790.5	13741.9	15141.2	14199.3	10634	14737.2	13536.5	16367.7	14929.3	15416.9	14298.5	12774.2	15815.7	13990	13641.5	12911.4	16312	12304.8	12357.5	13307.3	15956.4	16108.8	11868.1	12405.8	11532.7	10748.8	13846	12477.4	15345.2	10620.2	15328.2	13418.1	9842.06	10250.4	12837.6	16907.3	15298	13225	13991.3	11090.2	14786.8		0.0383696	0.631002	0.101359	0.10496
O94826	TOMM70	Mitochondrial import receptor subunit TOM70	105162	90405.9	93613.3	110569	104079	146573	77929.8	108978	84652.9	94313.4	111141	107827	139027	81956	174899	206133	248094	290005	292462	256649	156641	115415	85875.6	98869.9	111469	104283	143669	80469.8	130780	90437.9	128858	121851	117978	175336	101818	99316.1	97928.4	98271.8	103069	98849.5	106579	84950.6		-0.993438	0.000138254	-0.969823	0.000104075
O94829	IPO13	Importin-13	22460.3	22332.1	20771.8	23366.8	22755.7	26620.6	24715.1	18211.4	22890.3	26287.6	21057	22461.1	21274.3	28869.9	19730.4	16190.7	18385.4	37299.2	21771.4	18036.1	15894	18141.9	23480.3	20737.8	26640.6	23469.7	21464.2	18522.9	21366.3	18415.7	18394.8	22335.4	20244.7	22851.1	21686.5	20422.8	18822.2	18380.4	24046.5	23631.8	22805.1	21403.5		0.189774	0.168233	0.191415	0.230997
O94830	DDHD2	Phospholipase DDHD2	15380.7	NA	12039.9	18613.4	22256.2	8257.53	9459.82	11183.4	16538.5	17421.5	18141.8	17556.6	10095.3	20556.9	7014.41	16568.1	35074.5	85920.6	46608.5	59469.5	26358	10521.7	11622.7	25797.9	23082.7	20432.3	16326.4	12685.6	NA	10889.9	23070.5	16337.4	17539.3	22792	NA	NA	11926.6	13515.3	15679.8	34534.9	15484.4	14877		-0.959967	0.0709025	-0.790288	0.0875434
O94832	MYO1D	Unconventional myosin-Id	81458	135247	112211	113448	84527.9	141949	205678	82261.1	120631	126892	115191	84290.9	167501	192754	60951	77386	75296.6	62563.6	65071.1	82739	135875	79536.4	109341	110916	127023	98894.4	149616	193466	66701.8	99128.4	93747.1	110817	75798.1	124792	224566	101040	74853.6	106404	95750	89105.3	174702	151891		0.702159	0.0249398	0.748677	0.0183133
O94851	MICAL2	[F-actin]-monooxygenase MICAL2	464725	429479	315758	245822	302333	142285	437664	416761	395834	367248	255787	350256	131300	417210	300182	197993	205835	212857	164446	160809	180455	384333	434529	313417	243175	307090	143249	393886	348834	370715	274102	220726	282462	153647	389727	647089	737498	712522	460278	616285	313044	780989		0.760592	0.0262695	0.784063	0.023775
O94854	MACF1	Microtubule-actin cross-linking factor 1, isoforms 6/7	804.366	NA	254.571	1221.74	1073.42	NA	2196.57	895.137	561.126	872.017	953.255	818.917	527.526	835.82	1140.74	2209.47	2677.57	14409.6	19458.3	25003.4	3343.68	3129.26	175.487	477.852	1510.9	1369.37	3166.9	173.056	NA	459.186	61832.4	1984.92	360.27	624.939	NA	NA	NA	241.471	248.319	966.717	1375.12	209.782		-1.21035	0.0338717	-1.24896	0.00912286
O94855	SEC24D	Protein transport protein Sec24D	265726	281953	270200	265505	269805	236686	294346	286358	280051	254100	262429	284127	260791	304543	198094	151733	138292	148882	114553	118254	186847	260235	279221	260455	233769	273594	216959	296197	235276	268431	220774	271836	268385	231560	311746	287673	303441	326888	297282	334668	283599	303223		0.955033	0.000197397	1.01072	0.000128279
O94856	NFASC	Neurofascin	18322.4	20758.5	22115.9	20764.8	23009.7	11963.5	25301.5	19739.2	23899.6	26309.4	21869.1	23127.7	12663.7	27097.8	14879.4	11477.9	9738.58	21053.2	5230.36	7137.7	13067.1	16916.5	19450.5	22112.1	26634.2	24467.1	9725.56	26197.3	16853.6	20241	22810.3	21674.2	19934.8	12589.1	37418.4	17793.2	11604.6	12971.7	12692.1	11372.9	9624.08	11327		0.608719	0.0131177	0.731876	0.00599463
O94874	UFL1	E3 UFM1-protein ligase 1	139272	126663	127484	139899	147242	149538	146927	134407	123223	130663	138294	137571	138629	149727	141190	140463	144592	196666	168202	173022	124564	130718	124903	134741	141148	141488	136982	134952	123062	121353	148243	142233	137668	150241	179191	167100	134421	141324	150884	158099	142730	141491		-0.0229382	0.752849	-0.037814	0.567257
O94875	SORBS2	Sorbin and SH3 domain-containing protein 2	18219.3	18382.1	59222.9	28779.2	46199.1	25497.4	32927.1	18775.5	18201.2	72563.5	27855.8	49430.7	24615.3	34179.7	14787.8	12049.8	23220.5	20903.3	18816.6	14811.7	14697.4	17185.5	19412.4	66145.3	33968.1	50130.9	26028.7	32581.8	20928.2	20470.3	62127.4	27195.6	45032.6	23975.3	34356.9	40341.7	42623.1	118665	54087	80421.1	56751.7	26358.8		0.737792	0.0194561	0.811292	0.0232119
O94876	TMCC1	Transmembrane and coiled-coil domains protein 1	65702.5	44612.9	NA	25053.2	21965.6	23889.3	22739.3	NA	NA	22880.8	38142.7	42.2416	30330.1	NA	47593.6	51082.4	50541	95109.3	10708.4	13190.3	45108.6	NA	25818.2	NA	NA	11984.9	26619.4	13553.6	24230.6	22482.3	41726.7	35950.7	18921.7	44027.4	NA	NA	NA	17912.5	NA	19945	39656	NA		-0.182265	0.739753	NA	NA
O94885	SASH1	SAM and SH3 domain-containing protein 1	15445.7	10150	9960.33	14414.6	19566.8	23839.2	13721	15693.7	11485.6	11823.2	12870.1	18646.5	21060.8	15005	11531.4	9220.1	10286.5	11585	9784.52	8140.18	14606.2	15121.1	11262.8	13580.2	15485.1	18209	19944.1	13742.8	13728.7	9953.61	9744.36	13116.8	17497.3	21012.9	14246.9	17381.1	14443	17897.5	12929.7	21420	17713.5	14534.1		0.307302	0.114917	0.348675	0.0243192
O94886	TMEM63A	CSC1-like protein 1	33641.8	32365.4	30762.2	30633.4	26084.5	39722.2	47256.1	36833.9	23921.2	22016.4	30987.8	27544.3	42340.1	38679.7	30680.4	23299.7	25196.7	35470.5	25646.6	33923.4	32615.6	32302.2	23052.9	24166.9	31826	29188.2	35743.3	36971.9	35621.7	21708.4	15617.5	27245.8	19618	30885.6	33247.6	23813.1	17174.9	19850.4	23331.3	15722.7	29560.5	24754.9		0.237719	0.10879	0.150109	0.362749
O94887	FARP2	FERM, ARHGEF and pleckstrin domain-containing protein 2	21130.7	14860.5	21535.2	20420.2	18846.9	12144.8	24023.4	17141.4	18718.5	24523.2	18278.6	20500.7	13431.8	19980.3	16455.2	16011.6	15940.3	22506.9	16491.8	10998.3	13432	17435.4	17519.1	17230.6	25773.9	19187.3	13151.9	20472.3	17546.2	14834.1	22850.5	18901.5	20208.5	11035.4	20334.5	17632.5	13281	14043.9	13874.3	14230.7	9668.35	13011.2		0.196009	0.223987	0.225694	0.113578
O94888	UBXN7	UBX domain-containing protein 7	19005	23297	25023.1	28201.9	34091.1	30138.2	29420.8	16585.5	26148.2	28419.6	29156.5	32989.8	27590.2	25954.6	12006.5	19619.7	23904.4	23892	22230	20643.1	17821.6	14102.8	23325.3	30913.4	29032.6	32024.4	25879.4	22648.1	17028.3	25798.1	32359.1	22459.3	25405.7	27885.7	31117.8	20858.5	29374	31385.6	30640.5	38471.1	31741.9	28373.8		0.39856	0.0205176	0.404521	0.0260781
O94901	SUN1	SUN domain-containing protein 1	12937	17221.9	12728	9476.23	12059.1	13883.5	14997.2	10689.1	18895.3	13484.6	10950	11509.6	16372.2	16780.1	11264.8	16430.2	10719.1	11410	13475.4	10843.2	14236.5	10345	15138.6	12105.5	10673.9	10981.3	14720.2	14362.4	10975.7	17493.6	9366.62	10223.5	12930.5	13342.9	11454.6	12787	15896.8	13413.4	10062.2	10712.5	18216.3	15948.2		0.0238469	0.855807	0.106146	0.476906
O94903	PLPBP	Pyridoxal phosphate homeostasis protein	56609.9	64805.9	51527.7	58196.3	65788.8	66038.7	58348.9	56505	58030.3	67055.6	57369.9	71381.3	56945.2	58327.4	69017.6	74867.7	84493.1	75150.8	117798	111018	64022.6	58534.8	55473.8	58566.2	58315.1	76155.5	68301.1	57228.8	55606.9	55041.3	60889.9	58024.3	71433	72036.9	62517.3	56135.6	58070.9	48723.7	50698.1	61426.5	58287.4	52130.1		-0.343696	0.0236219	-0.308703	0.0434911
O94905	ERLIN2	Erlin-2	189171	191332	186394	197530	189011	180028	164373	183693	189047	186482	199914	184307	190558	169115	228591	249737	270927	319848	331035	301120	193049	189569	182476	185386	179795	181242	190434	163672	193715	186362	187246	192641	192882	204996	159459	209796	172925	166348	192324	179415	199568	186605		-0.391431	0.00110963	-0.365274	0.00136722
O94906	PRPF6	Pre-mRNA-processing factor 6	75824.8	72970.1	79416.6	77464.2	76559	84727.4	75186.8	74313.5	74076.8	77423.8	72105.7	77469.4	77065	76783.3	65902.1	70258.7	70046.5	79019	62512.4	61080.7	62071.5	74509.4	73132.2	81054	82804.4	84583.9	79020.2	76017.1	68715.9	71512.1	80405.6	75541.7	78119	73794.8	88573.7	80950	82725.3	79750.9	75124.7	84564	85031.3	80716.8		0.290911	0.000503337	0.279559	0.000315071
O94907	DKK1	Dickkopf-related protein 1	60118.8	16194.8	36472.8	45050.6	51898.7	130512	22338.5	48615.3	16283.7	31469.5	35056.8	25995.6	121714	26004.9	26971.8	13569.5	20547.7	33128	37734.7	52561.8	10950	40281.3	14193.4	45674.1	27407.1	64213.5	85651.6	19077.9	26348.8	12514.5	33127.6	38723.2	52489.9	119133	14124.9	14672.3	4411.14	8674.84	7464.94	22042.1	37958	7410.32		0.745034	0.146786	0.539521	0.259118
O94911	ABCA8	ABC-type organic anion transporter ABCA8	11664.1	24530.7	20908.7	24366.8	30018.7	27062.4	15052.5	10040.6	21493.3	21912.8	24005.9	34106	27925.4	13802.9	7409.98	9959.25	7297.1	37245	10383.2	12053.6	10166.9	13040.5	20894.4	17798.2	25944.4	25989.5	24960.1	12140.8	11963.3	19231	16890.6	18175.9	25742.2	13908.8	14664.6	35108.9	25114.1	25322.8	48296	38765	49877.5	10514.2		0.641674	0.0477904	0.642588	0.0652769
O94915	FRYL	Protein furry homolog-like	12493.6	12316.6	12170.6	10560.4	12288.8	11591.3	10641.3	11926.3	11511	12062.2	10059.5	11993.8	8780.98	10296.3	12557.1	10597.7	12301.4	21793.3	13705.1	12594.2	7369.67	9644.39	11666.5	11653.1	10403.6	12012.6	9838.41	9440.56	10709.2	11703	13129.6	9913.36	11483.5	10559.5	10170.5	13107.6	13821.7	11470.6	11711.2	12717.5	10402.6	10453.5		-0.0953664	0.486257	-0.143137	0.329773
O94919	ENDOD1	Endonuclease domain-containing 1 protein	117646	57059	76924.1	82401.4	81149.6	102357	76696.5	103472	52965.9	81369.5	90038.6	89023.4	108975	65042.6	102918	58915.1	70959.6	60841.6	48140.5	48550.8	68553.8	109027	54342.6	71563.6	98196.4	84422.3	116090	79578.7	112370	61188.8	64089.1	80157.5	89595.5	82492.2	53843	59307.7	43831.1	44186.1	43324	52903.7	55687.9	35963.9		0.452595	0.0707102	0.46104	0.0694974
O94921	CDK14	Cyclin-dependent kinase 14	NA	22395.7	23114.4	17724.6	16435.3	16900.6	18909	20159.5	18763.2	16258.6	14227	18197.6	19903.5	20788.5	NA	6384.58	4772.96	NA	NA	NA	15670.1	15747.6	15358.9	14277.9	15985	15038.5	11851.6	18504.8	13463.1	14470.4	8857.64	11250.1	12650.5	11328.2	11393.8	12149.2	12047.2	12475.3	18505.6	12469.3	12873.2	17426.8		NA	NA	NA	NA
O94925	GLS	Glutaminase kidney isoform, mitochondrial	350870	375519	390274	506673	433538	301384	318878	378446	350868	359619	559683	431517	378087	344352	248871	218360	188099	131295	78346.1	98308.4	208201	345364	348138	385700	461441	442410	288246	315301	314620	372174	377676	455876	331725	289925	365574	407948	325044	345308	396208	338956	423408	288910		1.36999	0.00155605	1.45563	0.000953901
O94929	ABLIM3	Actin-binding LIM protein 3	100215	33542.8	46378.4	44514.5	54258.4	68285.1	55731.8	86998	28850.2	56008.8	44469.5	44555.9	67364.8	51138.8	87103.5	21991.1	33001.4	67907.8	49635.7	80316.6	26982.7	76291.8	28077.5	59710.3	50632	50756.9	68302.7	45603.2	72110	25306.6	70744.3	44119.3	40591.9	77475	41611.1	33308.1	24192.3	26913.8	22851	28106.5	38791	29973.1		0.287472	0.455832	0.233569	0.541453
O94955	RHOBTB3	Rho-related BTB domain-containing protein 3	16244.9	16275.4	14129.2	24370.9	25637.6	17275.7	19377.5	19884.8	15781.4	18987.3	27310.9	20384	17377.6	17628.5	16610.7	17296.2	20730.5	21905.7	29175	14349.7	17937.6	16476.9	15927.3	12022.5	27171.1	23921.2	16735.1	12850.2	15214	16632	12688.4	18590.4	17317.2	16098.7	36494.4	NA	16346.6	16610.7	10688.7	15254.7	14679.8	NA		-0.020445	0.911964	0.049126	0.748032
O94966	USP19	Ubiquitin carboxyl-terminal hydrolase 19	9717.89	9894.95	8227.14	11551.2	10563.8	14063.1	10302.6	11186.1	8488.73	10630.5	8247.37	10628	12885.4	11720.9	12858.3	12505.1	13331.7	15540	15114.7	13264.6	14112.2	11508.3	8020.82	7604.72	12492.3	11798.2	13572.1	9497.3	10925.8	8397.9	8510.69	11297.6	10747	12847.1	6289.17	12102.6	9191.33	7822.09	7921.01	10382.5	9623.69	9743.19		-0.308837	0.00324139	-0.286221	0.00388148
O94967	WDR47	WD repeat-containing protein 47	12258.8	16235	9129.15	13010.2	12867	10613.6	10264.2	13013.9	16166.6	14902.4	10252.2	9005.29	10214.4	15582.7	11271.8	9382.91	7906.31	89928.8	10749.5	12946.9	10722.4	9826.32	16189.8	12976.3	10921	14301.5	8545.94	11657.9	12239.2	12076.1	16950.8	9060.39	10268.7	10960.8	12500.3	13812.8	8989.15	8201.72	10890	15587.6	11296.3	11860.2		-0.262057	0.550641	-0.181551	0.68896
O94973	AP2A2	AP-2 complex subunit alpha-2	158611	223591	174236	174236	180280	174193	172767	175025	222321	163518	165246	176542	178338	189542	156153	160890	138799	159359	163880	174962	153710	165918	215165	159923	162845	175465	156962	178729	158270	208034	151569	187041	170031	174979	204033	211382	230699	185162	178094	211934	195952	188996		0.292056	0.0032614	0.326305	0.00188102
O94979	SEC31A	Protein transport protein Sec31A	726617	718255	737148	727117	736698	615410	679401	734447	727874	680073	736816	720677	669796	729426	615640	531112	532294	597201	530963	534832	556735	706847	754966	713526	700296	742058	636737	705659	688380	720661	684089	739661	746266	711299	846996	807058	755145	790149	744565	810086	722163	745070		0.468619	0.000130221	0.506428	3.40448e-05
O94985	CLSTN1	Calsyntenin-1	86302.7	92857.8	63103.5	112804	101847	63629.5	110779	77277.8	94021.3	132836	73565.9	113201	74095.9	135565	88408.2	75452.7	110779	262611	362215	376575	102945	80876.3	72962.4	100435	129560	107862	129238	48467.3	18680.3	118336	152479	107120	106249	99703.4	NA	68050	18331.2	84323.7	92758	86654.5	109276	80600.9		-0.723771	0.108147	-0.569019	0.209094
O94992	HEXIM1	Protein HEXIM1	11474	16048.8	13916.6	9653.75	12985.2	10040.4	14685.3	11825.2	12061.4	11981.5	11170	11287.9	11577	11498.4	8354.12	10733.4	13645.4	11867.8	9147.27	9386.1	12719.5	7646.62	10429.3	10851.7	14160.9	2349.88	11899	10794.8	12089.7	13492.7	7178.76	11388.4	12252.5	10140.2	2090.98	14000.4	13934	11590.6	13380.6	10125.6	11610.7	8590.93		0.117954	0.356942	0.065116	0.449978
O95070	YIF1A	Protein YIF1A	74568.6	89726	80811.2	70118.2	77915.8	49746.5	71806.7	87105.1	84810	74153.8	71013.6	86603.5	48402.5	76187.5	60465.7	63519.8	69859.4	69819.4	79502	71709.6	57232.3	78354.7	83401.8	70802.8	55787.3	71445.8	52303.9	71495.8	68496.8	77669.3	68792.3	65725.2	70168.9	69422.5	89857.5	109286	95400.4	109309	92026.3	87834.2	76930.9	97877.9		0.203287	0.113825	0.256193	0.0783122
O95071	UBR5	E3 ubiquitin-protein ligase UBR5	8846.58	12033	10033.5	9657.08	8814.27	9168.17	9035.43	9205.07	9237.92	8283.19	10405.8	9918.07	9556.34	7964.84	9403.56	9182.86	7881.99	7255.12	7870.66	NA	9021.65	8680.49	8009.21	9012.02	11484	8719.16	8130.94	7544.89	9540.81	10388.3	6910.65	8772.51	8565.19	8387.37	8812.56	10857.6	8539.87	8319.09	7509.2	7955.56	8611.13	9204.27		0.0584429	0.424778	0.0443284	0.494397
O95084	PRSS23	Serine protease 23	31045.9	41623.5	41483.3	44333.6	40350.5	37027.8	49279	35877	45537.6	45963	46065.4	42081.8	32751.4	64759.1	27102.5	36087.2	29072.4	56806.8	27412.8	NA	39481.4	33359.8	35637.4	47045.7	47258.3	49846.6	26792.5	54060	24570.1	37498.8	50040.4	41401.7	39852.2	31368.2	50941.4	34090.1	62574.9	71164.2	69896.7	91479.8	39080.1	58887.6		0.250651	0.158499	0.380344	0.081046
O95104	SCAF4	SR-related and CTD-associated factor 4	18597.6	20783.4	23126.6	26183.7	19776.9	21075.8	21877.9	19490.2	25444.8	26881.4	24182.2	21220.1	18288.8	21144.9	15992.4	14518.8	16854.8	15732.8	13991.9	11450.5	14439.3	19645.5	20989	26522.1	22927	22892.4	14568.6	14071.5	17923.5	21532.2	28794.9	21349.1	19291.2	19143.7	20115.3	20285	24890.9	24895.9	23494.6	22244.3	22218.3	20824.5		0.441916	0.000326047	0.504076	0.000521968
O95136	S1PR2	Sphingosine 1-phosphate receptor 2	8534.43	10683.9	9442.77	10905.5	11277.2	16460	11709.7	7489.06	8486.78	9240.42	8051.29	12141.4	7553.63	9997.27	3576.26	3852.15	2832.76	NA	6071.88	NA	3243.1	5834.1	9967.66	6621.53	7903.42	8797.23	11983.9	10074.7	6869.63	5768.31	5232.92	7587.87	8567.11	6929.51	7053.31	10828.6	7285.81	9308.98	10220.1	11123.8	13790.3	6654.1		0.783561	0.000596483	0.583974	0.00218217
O95139	NDUFB6	NADH dehydrogenase [ubiquinone] 1 beta subcomplex subunit 6	98069	83242.4	88197.5	122580	127065	114408	63374.6	96472	87412.9	69459.8	93539	114322	155647	70609.6	136342	238516	263650	460605	392795	316101	151515	107712	63504.4	85704.6	103424	136962	135392	48994.4	117536	86674.8	143104	122942	117216	217161	61361.9	36457	68250.2	56128	67453.4	100729	84211.9	53064		-1.24511	0.00124819	-1.257	0.00131482
O95140	MFN2	Mitofusin-2	74479.2	70952.5	79348	80844	79099.8	85445.7	78561.4	82980.8	68976.6	74736.5	83666.9	86013.6	88844.9	78213.6	101087	162607	193666	144228	232227	191107	150485	77816.3	70660.5	76217.2	76770.4	83565.2	111432	80134	106207	75545.7	81381.4	91024.7	92422.2	119865	71402.2	73953.6	66010.6	69248.9	74676.7	61210	80167.6	61222.7		-0.905129	0.000218318	-0.850192	0.000357041
O95149	SNUPN	Snurportin-1	3871.58	NA	4459.01	1373.08	3536.35	7971.7	4500.73	2697.77	3027.47	2307.41	2488.49	2585.73	5548.94	4398.27	4048.32	NA	NA	NA	5227.04	NA	4884.19	5172.45	2799.07	NA	4133.23	NA	6965.84	4781.29	2088.85	2953.6	4077.33	2960.71	1628.48	5970.65	NA	6736.75	4298.42	4283.01	3135.38	1303.05	8340.66	NA		NA	NA	NA	NA
O95155	UBE4B	Ubiquitin conjugation factor E4 B	29166.1	30299.2	28944.9	26393.1	24860.7	30957.7	27486.9	30708	29584.2	29376.7	26672.2	25361.8	29499.4	26341.4	29072.9	27870.1	29829.3	25865.5	31420.8	29157.7	27378	28298.4	27091.1	25661.6	32040	23661	28939.7	29907.3	25821.6	26493.8	21966.1	29626.2	25964.7	30879.2	29723.5	36111.5	28021.5	32289	25857.3	25640.5	31320	27054		0.0329428	0.641247	0.0533033	0.444395
O95159	ZFPL1	Zinc finger protein-like 1	82027	66895.2	69676.1	108686	110775	105398	73617.4	87107.7	88789.7	67087.3	88994	78663.8	91077.2	111755	103595	121172	129210	126730	135949	127235	110282	81735.2	74428.6	88387.2	70779.3	97327.1	90615.4	87493.3	73799.7	71495.9	79731.4	109715	102851	122114	127804	37396.6	87159.8	73185.8	78551.5	111985	63784.1	93175.6		-0.361687	0.0270153	-0.335034	0.00505835
O95163	ELP1	Elongator complex protein 1	21585.1	21948.9	18571.2	23451.5	21977.2	26184	19022.7	23618.6	20758.9	18742.6	23321.2	19940.4	27045.7	18199.7	25683.8	24809.3	18472.9	31405.3	27559.5	26748.1	21850.8	24418.4	21789.9	16479.9	22325.2	22164.3	25915.5	20180.4	25084.9	21486.3	16288.4	22111	19342.2	24360.7	10333	21639.9	17788.9	16089.8	19397.4	19321.7	22164.4	15174.1		-0.130784	0.180803	-0.117122	0.246957
O95168	NDUFB4	NADH dehydrogenase [ubiquinone] 1 beta subcomplex subunit 4	124329	101586	82669.6	121963	135874	210169	92576.3	118623	94986.4	88440.4	115982	141731	194746	93195	169275	211721	246841	303679	170712	197707	180327	114989	79056.4	74831.7	134223	151536	194825	83843.6	131786	84566.1	116715	102573	132954	183799	101283	31782.5	91472.9	68228.3	96101.4	126399	136241	72282.2		-0.658086	0.0112057	-0.662494	0.00644443
O95169	NDUFB8	NADH dehydrogenase [ubiquinone] 1 beta subcomplex subunit 8, mitochondrial	86898.2	89851.2	69698.8	69911.7	76982.1	97340.6	88533.5	94671.5	83265	78964.2	95194.5	97009.3	72086.7	73068.3	107671	51587.9	87070.4	13162.7	19072.3	15627.9	30786.7	95889.7	68426.2	60509.8	96461.8	85880	154029	70666.9	101896	74842.4	86697.6	33704.7	64602.6	24602.1	84968.9	45143.6	82153.8	62108.2	79776	70812.6	103216	64066.2		1.15394	0.0327524	1.21068	0.0260162
O95182	NDUFA7	NADH dehydrogenase [ubiquinone] 1 alpha subcomplex subunit 7	41904	33432	23817.1	48317.4	52138.6	72429	33709	40337.8	36574	25378.9	44594.1	47546.3	72308.2	32705.4	63759.5	74852.4	92803	97384.8	109170	98713.6	65805.5	41026.4	17326.7	21431.5	38262.2	49970.5	73142.2	26573.9	42436.4	26781.5	39131.9	45723.2	53597.2	83064.2	49802.2	NA	32252.7	18267.8	36348	48739	43632.7	23813		-0.855733	0.00340292	-0.850295	0.0017346
O95183	VAMP5	Vesicle-associated membrane protein 5	58180.1	26646.4	30591.8	54901.4	52930.9	62991.9	39207.1	44159.9	38594.3	40142	47174.6	51555.9	55063.2	43584	43378.9	34519.5	36118.8	63058.7	37098.5	47806.4	32724.9	43322.6	33965.6	51954.5	59850.2	68893.3	61804.4	45037.5	40841.1	35718.6	41903.7	50554.9	42081.8	54617.7	40765.2	19111.1	39396.8	37748.4	44635.4	58999.6	49550.4	37278.6		0.179983	0.449616	0.227659	0.0842075
O95197	RTN3	Reticulon-3	394089	245156	297159	332276	335712	331686	295698	424440	292084	301395	331357	284274	380743	264693	804426	1.37958e+06	1.39752e+06	1.6362e+06	2.20623e+06	2110693	1.01961e+06	390420	245417	321566	318562	315926	361295	252401	471169	285388	455654	396151	383194	567342	234358	263873	276897	272377	311599	297210	316560	237173		-2.0288	1.04924e-05	-1.98441	1.48047e-05
O95202	LETM1	Mitochondrial proton/calcium exchanger protein	316420	230197	249535	273274	294054	444141	196701	313471	181617	222787	281336	291707	451533	195640	1090170	1.43771e+06	1.99565e+06	2.31823e+06	2.76394e+06	2.26925e+06	877225	376215	181685	266650	289341	283885	528929	219006	535073	225640	455035	323220	365844	815477	233216	218401	195574	180984	205901	238664	233659	179577		-2.45743	1.40749e-05	-2.50388	2.17092e-05
O95208	EPN2	Epsin-2	34073.2	28464	21654.2	25827.2	29009.9	37834.7	26840.6	35293.3	30363.6	28521.5	26441	31747.1	38603.5	27803.2	34617.3	23013.3	21430.3	17334.1	16883.2	16029.6	19320.1	33676.6	29105.8	28010.5	24943.7	28059.2	28323.6	23357.5	30747	29784.1	29478	27391.8	29300.6	30387.9	33870	27051.3	29913.1	28335.9	20964.9	24707.1	26505.4	25623.7		0.424115	0.0354714	0.545895	0.00624875
O95210	STBD1	Starch-binding domain-containing protein 1	43172.6	21126.9	26262.1	23669.7	26164.1	64221.2	41259	47259.9	26266.7	30513.7	22592.2	28411.4	46278.8	34832.9	228657	239201	370467	285111	330661	649599	163366	52308.7	23277.6	36345.8	23886.8	28375.4	72627.9	31053.2	75028.6	25621.9	53352.7	32112.5	33431.9	116702	35740.7	32460.5	16257.1	27281.5	29123	20817.4	27039.3	32238.8		-2.906	1.54725e-05	-2.88795	7.25425e-06
O95218	ZRANB2	Zinc finger Ran-binding domain-containing protein 2	7078.85	4844.52	8881.65	9774.94	11274.4	11492.9	11305.4	7931.63	6330.71	7718.3	9985.38	8049.32	8675.91	11321.5	9457.6	9985.67	8148	15204.2	11779.3	10565.5	14609.4	8577.05	5535.27	6796.2	10369.2	10889	7014.64	9814.86	6600.76	5408.51	9171.41	8931.33	11092.2	10463.3	8915.04	4270.19	5175.95	5423.22	6191.64	10785.6	6124.73	8338.26		-0.267126	0.124495	-0.296146	0.0284795
O95219	SNX4	Sorting nexin-4	26986.4	39288	35616.9	34644.9	37474.2	29516.1	39633.8	28154.4	37732.2	40883.1	31507.6	37441.3	29670.6	45224.7	19983.5	23321.8	18310	19258.8	24056.8	20716.3	22164.4	22943.1	36201.8	38043.4	35340.7	36899.5	30499.6	39935	24874.3	34097.8	32781	29130.6	34254.4	26614.7	39875.2	33038.4	46321.4	35241.4	37081.2	37562.4	37818.1	41704.8		0.644084	0.000104422	0.700505	0.000228443
O95232	LUC7L3	Luc7-like protein 3	39203.4	36043.1	37070.9	34659.7	34039.5	31625.5	33372.9	32198.4	35171.4	31859.2	31453.8	35187.9	30104.4	33664	30127.3	35202.2	34972.4	42114.8	38240.4	24903.8	35088.5	30542.3	30538.4	40503.7	37516.2	33156.7	29646.1	30674.9	30852.1	32671	38698.4	31010.8	37722.8	32480.2	31510.8	33475.5	33531.2	31132.8	36844.8	37590.5	37328.3	36086.1		0.100016	0.323334	0.0346644	0.732469
O95236	APOL3	Apolipoprotein L3	37213.8	58300.4	23516.1	71807.4	62870	48066.2	58287	27519.7	51070.4	34537.2	NA	36994.9	51556.8	50930.4	43000.1	56711.9	177983	98100.6	NA	59161.2	NA	28685.5	52479.2	28767.8	54174.1	33184.4	49158.4	NA	29221.5	44133.6	102045	63584.2	36703.8	71734.8	NA	19645.4	34047.9	27137.5	38372.8	37495.6	58872.1	NA		-0.487857	0.272126	-0.696305	0.107187
O95248	SBF1	Myotubularin-related protein 5	16848.4	15516.8	13236.5	15541.8	17445.5	17970.2	18320.8	14341.2	16575.2	16677.5	14527.6	17068.3	15040.4	17709.4	17694.7	17410.9	17304	23137.4	20804.9	21773.9	15068.2	13788.3	17476.5	13973.3	14683.9	15812.2	15474.5	15804	12411.7	15006.9	13704	14285.3	16484.3	16386.4	17080.5	17914.4	16226.1	15276.5	13833.3	18602.8	16981.3	17280.5		-0.150166	0.0769327	-0.151667	0.059204
O95249	GOSR1	Golgi SNAP receptor complex member 1	110244	81424.9	59604.8	82856.9	79392.9	190025	93768.6	67128.1	53690.6	77213.7	68167.4	66402	137253	62253.3	210409	208288	114748	248116	528926	207693	239655	79140.3	35580	59619.3	101729	64955.8	84685.1	31745.9	83109.8	44436.2	101605	63322.5	73896	95702.5	57673.8	32056.8	46410	36178.6	30891.3	26327.6	19671.2	20805.5		-1.13294	0.00744864	-1.45827	0.00100144
O95260	ATE1	Arginyl-tRNA--protein transferase 1	15308.7	8378.94	NA	12255.7	13052	3361.73	20218.1	9950.15	16345.2	14718.9	16416.7	15365.3	6350.23	20154.5	3795.92	6741.25	17235	6171.54	11971.5	6513.93	10745.2	8677.26	22442.8	12859.5	8788.06	12639.1	11929.3	15134.5	8034.24	14135.4	7816.88	17889.8	15547	9424.72	8695.8	12181.8	8619.17	20065.7	13886.2	8332.46	16115.4	16544.4		0.200997	0.58696	0.452527	0.127325
O95292	VAPB	Vesicle-associated membrane protein-associated protein B/C	89996.8	97647.4	93380.1	92902.8	92072.7	93265	119206	93773.1	93069.5	99680	92913.4	97577.2	95801	112268	102132	118191	139119	125224	136496	132508	95489.8	91732.7	90223.5	93813.5	101403	91347.6	102068	107154	94788.3	99782.8	101865	91310.9	88254.4	77902.5	111824	85457.1	97004.7	86630	91057.8	82354.7	91276.3	103904		-0.193352	0.0437332	-0.1564	0.0672334
O95295	SNAPIN	SNARE-associated protein Snapin	52936.1	41211	35847.1	51934.4	45764.6	63283.2	42040.7	53147.7	46066.8	40496.2	47439.6	44431.4	52712.9	43137.1	50603	47917.1	46580.5	65701.4	47604.9	56492.9	38946.3	46172.2	39866.4	42745.7	52901.8	50587	53947.2	42165.4	42871.2	49828	48372.5	44955.2	47085.9	48956.6	47202.8	26136.1	53674.2	44528.4	61799.7	66867.3	59565.7	48118		-0.00149889	0.992017	0.0119619	0.892214
O95297	MPZL1	Myelin protein zero-like protein 1	58988.9	48073.9	41478.7	55358.2	52898.6	56610.8	58550.8	60978.2	51757.4	43536.2	49482.8	48523.8	46058.9	55960.5	52825.2	48597.9	38932.6	64100.8	60516.6	64141.8	60627.8	56027.6	41411.7	47260.6	56777.6	52582.5	49372.3	57503.8	51680.1	47593.4	52844.9	48105.9	46855.8	58623	64435.6	59612.7	50761	41442.4	43591.6	51552.1	43721.6	46699.4		0.0329485	0.806953	-0.00185449	0.989577
O95298	NDUFC2	NADH dehydrogenase [ubiquinone] 1 subunit C2	173270	153890	146185	191526	217147	266016	130000	174247	148047	153352	177628	232830	255869	138083	252162	336991	364747	463002	497307	319729	223495	180207	139127	144103	175720	187958	266201	121776	210536	136746	169980	180854	215120	274471	161543	132414	156279	113638	157794	175626	182725	92140.8		-0.787674	0.00338998	-0.761555	0.0030288
O95299	NDUFA10	NADH dehydrogenase [ubiquinone] 1 alpha subcomplex subunit 10, mitochondrial	47604.8	37174.5	33182.2	45368.3	49141.1	66774.8	26271.1	44872.3	35628.8	34996.7	47601.1	48566.5	72013.1	29083.4	72693.5	92603.7	99107.6	106274	110178	91451.2	59587.9	50937.6	37175	30672.2	46817.8	47264.2	71730.3	29814.1	55266.5	38475	44067.4	48066.2	49930.5	78562.5	30958.6	38148	37340.4	28966.1	36677	43639.6	49928.9	23833.6		-0.900223	0.00110384	-0.846498	0.00119536
O95302	FKBP9	Peptidyl-prolyl cis-trans isomerase FKBP9	826233	1.03926e+06	771439	827197	846245	677450	783188	907991	1.07984e+06	773322	814489	823848	677557	890370	794493	705876	554318	581739	514585	452994	599135	873677	1.01115e+06	866034	797686	835243	675783	819331	773811	982622	813901	852082	804818	668906	849803	1.09935e+06	1.12112e+06	814063	999940	934630	785928	784488		0.595602	0.00471301	0.660236	0.00309067
O95319	CELF2	CUGBP Elav-like family member 2	65284.2	86607.4	54926.7	52070.9	64181.3	108986	65517.8	77617.6	67768.2	45808.7	59555.4	66329.2	110620	61178.6	82862.3	95049.8	90917	63218.5	99163.2	123597	84195.8	70486	64353.1	53283.7	60699.5	60730	85934.5	47719.1	74154.5	53831.7	50093.7	74578.5	72755	96339.2	73766.7	89339.3	50289.7	38200.7	35266.7	45842.2	66780.6	63874.2		-0.256457	0.233728	-0.261924	0.227816
O95336	PGLS	6-phosphogluconolactonase	275117	331144	278705	254366	275857	282631	294987	287461	294943	285955	292688	302374	263502	313855	274946	246447	253986	213768	264794	280322	203359	282702	309989	270074	282966	290838	274836	305915	267033	311014	262084	225634	265894	214094	303079	302147	372142	350733	348277	310808	324345	332430		0.322818	0.00621699	0.378527	0.00197619
O95340	PAPSS2	Bifunctional 3'-phosphoadenosine 5'-phosphosulfate synthase 2	205963	165066	142084	148862	150258	78651.7	177862	173908	160914	148689	151132	167871	81845.1	178455	123726	60517.4	62256.1	69048.1	67466.5	38429.4	66049.6	186920	163126	141515	167072	166413	79890.4	172119	175377	155327	121209	134721	138553	64682.8	178368	208849	149800	167562	142596	171935	100401	202509		1.19864	0.00164334	1.22225	0.00105662
O95347	SMC2	Structural maintenance of chromosomes protein 2	14872.8	17565	26062.7	12559.2	9274.45	13943.6	4607.36	15978.7	9947.69	15297	13784.9	6827.44	15447.7	3288.33	9922.95	6719.4	8597.82	NA	NA	NA	NA	17768.3	11776.3	16267.7	13161	10017.4	11240.2	4207.29	14747.3	12760.6	11941.2	12692.2	7111.6	10181	2041.6	18474.1	8180.79	12774.5	6417.6	5946.62	9554.24	3490.49		NA	NA	NA	NA
O95352	ATG7	Ubiquitin-like modifier-activating enzyme ATG7	71262.6	101468	74010.2	96897.7	96051.1	97265.2	75772.3	72598.2	102936	69889.7	95956.9	83699.8	95960.4	82346.6	71523.6	89217.8	80827.1	119169	111718	123825	68545.8	76976.6	100697	73816.2	90764.2	91556.8	93033.4	79776	71359.4	90869.9	72201.7	99989.7	83036.2	108438	85928.9	77799.6	102139	75437.5	82778.1	92323.9	94604.4	86572.3		0.015188	0.927353	0.0158174	0.917931
O95359	TACC2	Transforming acidic coiled-coil-containing protein 2	NA	NA	15203.5	NA	NA	NA	NA	NA	6575.59	NA	NA	NA	NA	NA	4512.15	7025.23	7858.92	NA	5916.14	6960.65	8687.24	NA	6751.64	NA	NA	NA	NA	NA	NA	NA	NA	6804.75	2975.28	7918.44	NA	NA	NA	7764.67	NA	NA	NA	NA		NA	NA	NA	NA
O95361	TRIM16	Tripartite motif-containing protein 16	12098.4	NA	18028	6558.28	10121.6	13436.9	35501.1	10890.2	NA	19257.7	3256.9	10417.5	11559.4	25301.4	8775.22	NA	6256.26	NA	NA	NA	25587.2	12759.4	9218.44	14932.7	NA	8053.66	15974.6	NA	10837.4	3906.13	NA	7994.09	9904.68	8084.44	27262.1	7483.77	7967.45	12787.1	15855.1	6420.61	15722.7	28273.2		NA	NA	NA	NA
O95363	FARS2	Phenylalanine--tRNA ligase, mitochondrial	6149.1	NA	NA	9121.2	9027.26	16210	NA	4966.43	2608.23	NA	6151.21	5251.28	11468.6	3864.95	10884	21888	20853.6	23968.3	26605.1	16629.6	14525.4	8471.97	NA	2114.77	8506.02	7328.92	15133	NA	6849.69	NA	4640.93	10552.5	9804.02	19722.1	NA	NA	3140.25	NA	3119.25	4721.52	NA	NA		NA	NA	-1.2278	0.000350082
O95372	LYPLA2	Acyl-protein thioesterase 2	83456.5	75691.4	71012.2	56119.4	61136.8	67902.8	86534.5	80190.6	81905.8	67834.9	73215	77041.8	55524.5	87455.9	92477.5	63188.1	52869.3	29263.2	72013.7	49478.1	43264.5	100028	65968.1	59634.2	68088.4	64673.8	88336.2	97848.6	80764.9	75145.6	39191.2	41332.6	60445.4	44553.9	86553.3	63478.4	84550.6	56125.1	68634.9	48326.3	78236.7	95461.7		0.438751	0.103759	0.518084	0.0582715
O95373	IPO7	Importin-7	384469	375931	412482	357470	353363	222500	354295	382450	364672	347232	399760	332171	312717	371377	287749	298785	313891	349872	281977	279904	349893	388991	350139	360462	330112	317654	249615	349345	350524	354638	314187	374957	315263	291339	347797	336088	389526	383723	333853	381304	292226	350553		0.292866	0.0769567	0.358879	0.00307445
O95376	ARIH2	E3 ubiquitin-protein ligase ARIH2	24101.6	11850.8	23144.1	22200.7	19963.4	17332.4	25981.8	16842.4	21758.2	22299	17717.7	22311.8	14160.3	26599.4	10902.8	20209.6	17336.8	25008.5	19625.6	38475.3	19125.7	12930.5	16161.6	27634.6	31718.7	19192.1	20073.8	23893.8	15898.2	16652.4	27570.2	17913.1	22859.7	19123.3	35589.8	15356.6	17542.3	19531	31715.1	30368.2	26045.4	27737.2		0.0145242	0.956119	0.0214947	0.928758
O95379	TNFAIP8	Tumor necrosis factor alpha-induced protein 8	11188.3	12656.3	7056.75	15125.1	10063.1	7304.44	11812.5	9111.94	8812	7460.64	10063.2	8476.65	14352	10662.2	8446.66	10261.2	10612	23078.9	12929.3	5336.51	9771.93	8259.23	6407.56	NA	21057.2	6110.29	17606.6	8811.75	8246.25	7757.25	NA	8130.08	3706.44	9098.81	11159.3	6890.56	4392.92	1974.86	4375.35	18395.8	12394.6	3783.66		-0.077127	0.72993	-0.126174	0.517026
O95394	PGM3	Phosphoacetylglucosamine mutase	185560	210362	208752	191431	210150	181575	198073	192995	216669	197685	201661	214704	189915	193400	195207	162308	174848	180252	181504	206624	172400	186887	210504	214148	180336	205851	170434	186229	179822	215421	216966	196373	194107	188904	237172	239679	264069	267673	251741	292913	238099	230636		0.240751	0.00495697	0.282538	0.00171908
O95396	MOCS3	Adenylyltransferase and sulfurtransferase MOCS3	8273.93	9516.63	9049.21	7264.38	10631.9	9309.47	6378.4	7213.13	9548.94	9045.92	10241.1	9128.87	10938	7269.85	8482.35	12240.7	13998.3	13923.6	12441.7	11369.8	11297	9797.79	4275.47	7555.4	6997.59	9455.05	8911.6	8965.68	4121.77	10059.1	8297.8	4259.24	9531.94	9155	6639.31	11141.7	7373.34	4735.28	4103.12	10874.5	9794.38	3618.23		-0.36902	0.00360582	-0.288765	0.00978266
O95399	UTS2	Urotensin-2	71295.8	84613.7	89707.4	75317.4	63356.9	66270.7	66741.2	64182	76354.1	82186.4	88671.7	68311.4	71701.8	64221.1	79489.3	73051.5	84173	69160.7	63340.7	53889.8	65122.3	74147.5	80254.4	71814.5	88844.2	68349.5	62443.9	74432.6	74001.9	83611.1	63717.1	71634.1	60045.2	58249.4	60909.8	86900.1	117433	99756.4	110724	82154.7	74339.8	75507		0.17583	0.215681	0.193587	0.170051
O95400	CD2BP2	CD2 antigen cytoplasmic tail-binding protein 2	32697.4	26649	40567.3	32573.7	42037.9	34454	35549.3	37533.3	38054.4	48832.5	28471.9	36854.1	28503.7	42105.3	27291.8	32907.1	37078.5	33088.2	27013.4	21635.3	17702	30292.3	37336.9	43450.7	37707.4	31868	31803.1	59293.4	26865.2	33878.6	40936.4	34134.4	34703.4	25934.4	50853.4	42987.1	41690.2	44568.1	34646.8	38295.2	30217.9	36392.2		0.344651	0.0452556	0.440114	0.0250444
O95425	SVIL	Supervillin	23479.4	18103.6	22234.6	21262.1	26857.6	41077.6	22727.8	23269.6	17339.3	21447.4	19457	28893.7	37699.3	20968.7	44254	46291.9	66740.1	60275	77547.7	48022.4	39339.2	24526.5	16187	20441.9	23448.6	30321.3	38079.2	21379.7	26378.2	17188.1	21098.6	20402.4	29153.5	39430.5	19790.4	37992.2	20982.5	27844.8	26261	34294.1	39304.5	23904.3		-0.92488	0.000596465	-0.94711	0.000414459
O95433	AHSA1	Activator of 90 kDa heat shock protein ATPase homolog 1	206698	219589	199607	202350	193525	178501	227122	198095	196811	180779	188271	197863	201356	187813	207786	252793	244619	228452	229001	246041	283057	207707	200941	178480	194061	190945	216097	220105	222941	217121	171100	211924	193749	221476	213489	234618	212623	199160	186171	195660	213570	209076		-0.116437	0.287133	-0.171504	0.0873513
O95445	APOM	Apolipoprotein M	275688	154763	147954	158976	134028	203515	217882	260475	159945	228438	187843	148336	183121	291397	274704	130918	137700	303133	192257	318493	127203	208013	186858	172173	221019	213972	254601	295639	178618	159717	NA	177568	211942	254418	417586	169780	174840	137350	252338	172732	243234	225511		-0.0162946	0.95895	0.177855	0.547216
O95450	ADAMTS2	A disintegrin and metalloproteinase with thrombospondin motifs 2	41533.6	57349	43814.9	40444.4	45661.8	27542.4	68976.2	44894.1	51637.6	44565.5	36488.5	48106.2	32983.3	70998.9	44751.6	47042.9	37995.4	39271	36462.7	25702.2	51004.9	48035.6	53954.9	48401.7	38553.9	45912	24898.4	73676.2	41611.7	54050.4	49949.2	36841.1	41341.9	32734.8	82143.9	34246.5	54506.5	39144.6	34338.9	38677.1	26796.5	43896.9		0.232748	0.320894	0.281346	0.20159
O95456	PSMG1	Proteasome assembly chaperone 1	46175.8	32231.5	42426	39853.2	42978	48944.2	25991.6	47114.4	26564.8	35235.4	41536.2	42314.8	51814.4	23595.4	45568.5	26344.7	33469.5	46261.8	35390.3	47898.8	29369	48634.9	27145.9	36659.1	41150.7	38124.8	38770.6	29502.6	48447.7	22702.3	30227.6	43450.6	38502.7	45230	28418.8	46418.4	22744.6	32928.9	32458.9	44014.5	34012.6	27523		0.142639	0.443518	0.0987784	0.645304
O95470	SGPL1	Sphingosine-1-phosphate lyase 1	18728.3	41565	26479	24232.1	23692.2	19009.9	39148.2	20613.3	33996.9	23045	24025.4	26273.8	20325.3	35062.7	28176.7	38113.9	34663.8	34774.5	41007.5	36934.1	32987.8	19642.6	36102.6	23487.3	25393.6	22361.9	21454.7	41672.9	22608.4	37461.2	19854.1	25857.1	25686.4	22350	41414.1	29932.3	60073.3	39558.6	40764.5	37257.6	30038.8	47891.6		-0.293455	0.134214	-0.307722	0.0471533
O95477	ABCA1	Phospholipid-transporting ATPase ABCA1	7299.88	6232.01	6630.27	10397.3	10472	10155.5	10471.4	6774.01	7425.06	7841.04	8604.26	8491.29	9600.82	7371.19	11243.7	16071.4	15472.1	23758	20263.1	14213.2	13903.2	7515.27	6394.16	6351.02	8259.88	9070.02	9949.08	10277.9	7760.03	5778.79	9249.78	9030.53	8612.45	10692.2	6592.89	7011.58	6502.11	5878.62	10463.3	7324.03	7638.22	7231.39		-0.660884	0.000850883	-0.709281	7.52164e-05
O95478	NSA2	Ribosome biogenesis protein NSA2 homolog	13732.5	13990.2	24180.6	15294.7	17063.9	19467.9	9119.55	16050.1	10797.1	14348.6	21925.8	11701	17193.6	9000.11	15750.7	15204.7	20563	32903.7	22823.5	12316.7	15489.7	15220.4	7369.3	13495.6	19553.7	12816	7374.97	7022.58	12584.5	10437.9	14359.5	18020.6	15763.5	16648.8	10576.3	14377.8	4718.54	7672.11	10218.3	18680.6	6014.24	8311.96		-0.181527	0.412201	-0.27938	0.186176
O95479	H6PD	GDH/6PGL endoplasmic bifunctional protein	151754	164179	141073	221798	205711	254883	170031	155289	163887	150456	222290	214957	267774	173672	140857	133976	127319	187974	177229	197132	129574	148807	164638	145021	221798	202252	253398	150354	140938	157139	145558	221164	187707	231943	182435	138553	116072	102754	165213	144897	191391	140974		0.363822	0.0379595	0.424641	0.0171729
O95486	SEC24A	Protein transport protein Sec24A	100560	110883	106553	103806	105614	100132	116318	104519	104381	110780	103390	102909	94091.9	110898	111741	92881.8	99456	114974	113170	114484	94569.1	104721	110648	104138	111219	101128	90382	116255	101590	109879	96055.4	105406	92486.3	110027	128173	117463	122337	118897	98722.1	109564	92212.7	113554		0.117401	0.0385167	0.113427	0.0709082
O95487	SEC24B	Protein transport protein Sec24B	47069.9	52737.5	43583.9	42963.7	42796.1	44389.9	46097.9	49159.2	43711	38553.3	46639.9	44566.1	49842.2	44524.4	38498.8	39830.6	44046.3	46246.1	49914.9	44973.8	45548.8	47396.4	43368	40001.7	39074.6	43038.8	45916.7	45002.5	46326.9	45544.6	41699.6	44547.5	44219.9	49812.3	52215.4	46784.6	45230.7	46115.3	44244.7	42483.8	47894	48169		0.122843	0.0676601	0.133315	0.0556383
O95528	SLC2A10	Solute carrier family 2, facilitated glucose transporter member 10	15699.9	19485.3	10266.2	26456	23742.3	9689.34	11280.5	22420.8	16764.5	14607.4	27342.7	25715.4	19120.7	21592.7	6670.7	14092.2	4453.75	NA	10405.3	10015.3	4079.84	23044.7	12514	16592.2	18618	27198.6	10822.7	10883.6	13415.3	13295.6	12125.3	21400.6	13604.3	17640.7	27976.2	20344.1	13200.8	11984.7	11335.6	18638	30705.8	14342.7		0.650075	0.0464179	1.00139	0.00113517
O95544	NADK	NAD kinase	9661.45	NA	NA	10131.6	9864.14	10875.7	NA	NA	13183.2	NA	NA	NA	NA	NA	12740.6	16975.2	9318.11	27770.8	18985.2	15298.4	15172.1	NA	11802.8	9797.71	8230.36	NA	NA	NA	NA	NA	7937.5	7899.68	11929.8	NA	NA	NA	6202.68	NA	10108.5	NA	8711.41	10239.4		NA	NA	NA	NA
O95562	SFT2D2	Vesicle transport protein SFT2B	23071.8	24629.2	26492.6	34405.1	24916.2	33049.8	25565.1	26397.2	24936.8	34166.5	32629.5	26137.8	26729.6	27090.1	20115.7	24415.3	22842.2	13857.8	13401.5	10237.4	20665.5	25936.8	30399.6	23958.1	32792.3	23388.5	31381.7	35531.4	32557.5	25327.3	17224.5	31121.4	25509	27345.2	27433.4	23734.8	36319.9	18245.3	24505.7	19643.1	31728.9	16604.2		0.541645	0.0123698	0.608214	0.00533012
O95563	MPC2	Mitochondrial pyruvate carrier 2	58303.9	41565.5	45392.3	58122.3	70749.4	94087.3	34604.7	74513.6	30367.7	41608	63166.9	58090.9	106422	33148.7	218083	335271	442942	410168	612045	499984	280833	88307.5	33073.5	48291.9	43379.7	65068.6	107382	31824.1	131972	43688.8	88896.1	101224	92392.2	194487	54298.1	36987.4	28493.5	28415.2	25982.5	28673	34582.8	22791.5		-2.57757	1.0216e-05	-2.58725	2.83039e-05
O95571	ETHE1	Persulfide dioxygenase ETHE1, mitochondrial	194877	163377	133861	197899	143234	191474	133628	181279	159494	122772	210453	146776	196807	131793	160280	177588	142875	223005	160712	174827	118930	170292	152365	125407	200935	161158	191929	126086	158017	147639	134703	197920	134805	190399	174130	168377	150787	135296	170960	160009	186463	104770		0.121876	0.41465	0.125394	0.420358
O95573	ACSL3	Fatty acid CoA ligase Acsl3	74736.1	76445.6	71694.7	72706.3	66761.7	83598.9	68391.3	69246.6	68192	59412	67416.3	66839.2	78357.1	75377	178394	189640	200410	272310	282477	353824	145635	75357.4	71967.2	66353.7	66259.6	72382.5	77487.5	72913.1	92342.5	74927.7	80540.9	78367	75793.4	112244	79915.1	98056.5	82987.8	76234.1	74284.4	83876.6	66742.5	85536.8		-1.42843	1.2619e-05	-1.48935	1.16166e-05
O95602	POLR1A	DNA-directed RNA polymerase I subunit RPA1	9735.74	10181.1	7705.7	7793.43	7653.37	9951.08	6794.98	6368.6	9276.24	8111.97	9148.7	6702.55	8449.51	9092.24	9143.76	9599.34	9143.11	8184.26	10924.7	5041.08	7550.65	6166.27	9505.9	7000.83	11029.1	5674.86	4079.81	7910.11	NA	8576.2	8330.74	8588.79	7902.65	6875.93	NA	3605.17	9527.95	7976.61	5496.95	9057.22	6493.87	5966.76		-0.0716751	0.52245	-0.0840231	0.449837
O95630	STAMBP	STAM-binding protein	16505.5	15446.7	18978.7	19756.7	17125.7	18811.2	23146.1	14789.3	20331.1	13972.4	17999.7	18946	20421.3	18737.1	13333	20107.1	21682	16689	20366.8	19364.5	24859	13493.9	17505	16458	6197.48	11071	16892.6	23279	14702	19390.6	14670.8	17713.8	16458.4	18044.4	7182.36	16563.8	13757.7	12988.1	15308.4	16362.2	17859.1	15833.8		-0.0357041	0.807367	-0.0540006	0.712524
O95671	ASMTL	Probable bifunctional dTTP/UTP pyrophosphatase/methyltransferase protein	79623.4	79038.3	81457.9	82847.4	85569.9	96114.8	94523.3	78146.1	74884.3	78840.7	78140	91795.2	89159.9	88822.3	64542.7	60727.2	53164	62309.4	55809.6	68348.1	59998.7	76745.1	81420	81308.1	80868.1	91112.4	82786.1	100580	68807.6	78656.8	70619.3	71903.5	74388	70770.4	74030	98956.2	85610.1	85905.4	78311.1	94462.5	88644.8	85578.6		0.560762	4.0757e-05	0.536132	5.27041e-05
O95674	CDS2	Phosphatidate cytidylyltransferase 2	51052.3	44188.3	47281.1	41595.2	45262.9	41329	65361.8	47198.3	41863.3	45332.8	42718.1	55210.5	47524.2	53316.1	41964.1	51421.6	49288.9	68917	59134.7	87226.4	53837.4	49090.1	42901.5	38130.3	53290.5	37019.5	53680.5	55116.5	48992.8	53056.7	42562.9	40125.3	46162.8	44742.8	24677	38700.6	27267	38592.8	42991.3	40305	48533.9	44867.9		-0.16367	0.307723	-0.144687	0.301001
O95678	KRT75	Keratin, type II cytoskeletal 75	57051.2	10123.8	NA	22446.1	36971.4	346113	15270	57132.5	17319.7	24578.3	NA	32747.9	116206	20137.4	400155	150178	71769.8	59017	129787	90452.9	NA	45988.8	24578.1	16534.8	25438.9	34347.3	46075.5	18247.9	50443.6	21131	26387.3	30614.2	59275.3	78523.4	16283.9	68274.7	15396.3	9665.99	12584.3	18504.9	20424.6	20348.6		-1.41069	0.162503	-1.49376	0.0453232
O95684	CEP43	Centrosomal protein 43	7592.14	NA	8061.34	7268.9	5760.29	6913.12	7602.77	7878.8	5010.18	7183.02	4506.23	4324.28	6442.29	5702.52	NA	5583.05	NA	NA	NA	NA	6184.41	5825.81	5174.47	9253.57	11234.5	8718.78	8513.51	4396.96	4485.18	5680.39	9985.09	8599.79	6919.85	7363.8	11083.8	6731.61	10360	9631.96	5055.73	7558.26	5969.83	7790.48		NA	NA	NA	NA
O95685	PPP1R3D	Protein phosphatase 1 regulatory subunit 3D	25333.3	12172.7	NA	13143.3	13030.8	12076.9	17602.4	17822.5	15610.1	19915.1	7331	14126.4	NA	14823.5	15223.5	5007.44	14176.6	NA	8676.95	NA	NA	16239.6	16245	15186.3	17613.2	18000.4	12471.3	11621	26.9331	8163.42	NA	7898.58	11514.3	11752.3	19461.2	13254.4	10514.2	11974.5	9453.66	13526.4	10211.8	10340.3		NA	NA	NA	NA
O95707	POP4	Ribonuclease P protein subunit p29	NA	NA	NA	3614	3614.71	5030.4	4297.34	3867.62	3092.59	NA	3556.22	NA	4674.92	3137.2	NA	3388.63	NA	NA	NA	1712.06	4235.47	4443.81	2758.2	NA	NA	NA	4481.62	3776.37	4159.51	4122.88	2470.56	2982.13	NA	3185.45	3898.79	3885.67	6270.05	3194.55	3858.67	2622.97	4303.28	3672.69		NA	NA	NA	NA
O95714	HERC2	E3 ubiquitin-protein ligase HERC2	NA	3919.49	2617.25	1645.39	3049.64	2425.4	1990.25	2851.02	2094.25	1246.53	2313.83	2427.81	3403.92	2570.95	3445.28	4487.21	4601.62	NA	4514.22	4264.63	4569.67	3030.91	2938.41	2190.99	NA	NA	2693.53	NA	3283.6	3282.21	1017.32	3453.35	2904.28	4562.21	NA	4085.84	2560.01	3744.11	1785.18	NA	3257.47	3590.6		-0.523602	0.000645125	-0.516132	0.000122088
O95715	CXCL14	C-X-C motif chemokine 14	NA	NA	NA	NA	NA	7793.56	NA	NA	NA	NA	NA	NA	11906.1	2525.15	NA	NA	17896	16098.1	11135	21670.1	8834.51	NA	NA	4005.08	NA	NA	7245.35	2790.92	NA	NA	6264.39	3499.93	1903.83	13825.7	NA	NA	NA	1564.98	NA	NA	4543.37	NA		NA	NA	NA	NA
O95716	RAB3D	Ras-related protein Rab-3D	15105.5	15071.4	8009.16	16919.4	20213.3	26318.4	11673	8084.4	11592.2	NA	13560.1	NA	12687.7	NA	16701.4	23568.2	12179.7	28546.6	30376.8	30813.5	13821.6	11352	14720	13056.7	10552.3	11414.3	13808.7	5622.77	10271.8	11107.7	10588.6	17146.7	12788.3	15667.2	12659.4	NA	6649.71	NA	3237.55	5610.99	NA	3359.21		-0.34238	0.208761	NA	NA
O95721	SNAP29	Synaptosomal-associated protein 29	54205.1	62080.3	54710.4	47934.4	45546.5	57194	62075.3	50941.3	61424.4	51512.6	53104.1	55148	61116.4	55358.4	50733.3	56266.1	51112.6	55559.7	60323.5	50637	56951	52676.6	56957.6	46346.8	52842.4	37941.3	52898.5	59443.1	53787.1	59823.3	39689.6	58877	46998.3	49722.6	49669.9	47370.7	62823.1	45591.7	51982.7	46190.9	58023.3	55600.9		0.0886997	0.325183	0.131646	0.0750656
O95747	OXSR1	Serine/threonine-protein kinase OSR1	215226	246670	268008	204077	215672	197620	247728	208142	259778	250061	224227	204200	193931	260167	218417	227371	256593	309014	266183	292146	239043	199043	245956	248750	215978	217813	206408	260422	209900	228892	223791	209604	206171	212619	278147	250938	229684	236506	211907	224474	218962	246728		-0.0525577	0.557448	-0.0291086	0.774568
O95749	GGPS1	Geranylgeranyl pyrophosphate synthase	16329.2	14828.9	15075.2	16728.1	14231.4	18755.5	16344.1	16664.4	10131.6	9973.66	16663.4	35701.1	14991.9	17105.9	19275.6	17402.2	14034.8	13415	18472.1	16262.8	17772.2	16436.1	12584.9	9127.59	13004.8	13003.4	15757.5	17309.3	12894.4	11577.1	9399.53	13783.1	12205.6	15421.5	13814	9643	13826.9	10850.9	9493.39	14840.1	12450.5	6833.09		-0.0413243	0.684096	-0.00410946	0.98857
O95757	HSPA4L	Heat shock 70 kDa protein 4L	NA	NA	NA	NA	7496.1	NA	NA	NA	NA	NA	NA	7763.23	10766.4	NA	8884.96	20465.7	22579	35788.7	45434.3	NA	10727.3	NA	NA	5560.91	NA	7438.89	5918.48	NA	NA	NA	9621.26	NA	8123.42	11583.9	NA	NA	NA	177.39	5242.99	5510.43	NA	NA		NA	NA	NA	NA
O95758	PTBP3	Polypyrimidine tract-binding protein 3	26669.9	36093	29320.7	28531.8	27998.2	28651.7	41101.7	28773.7	36136.5	27761.6	27936.9	23909.9	30553.4	32067.4	27581.8	26799.6	21857	18003.3	27371.8	23752.1	26296.7	17699	34116.3	30260.4	24752.5	26381	27692.1	34673.7	25339.3	30200.7	25379.1	28843.8	29563.1	23217.3	52862.8	35212.3	34133	37486.9	36958.6	35676.2	35719.5	37212.4		0.334175	0.0278967	0.295223	0.0345695
O95759	TBC1D8	TBC1 domain family member 8	NA	NA	NA	19470.8	26511.9	14661.5	34248.1	24795.5	16664.9	36163.3	27057.2	NA	19369	NA	NA	NA	NA	NA	NA	NA	NA	NA	NA	NA	NA	21191.5	17217.1	NA	20660.7	NA	NA	12430	NA	14748.1	NA	NA	NA	NA	NA	NA	17842.9	NA		NA	NA	1.77861	5.16736e-05
O95772	STARD3NL	STARD3 N-terminal-like protein	30492.7	35774.8	26455.7	35313.4	32217.5	35683.5	38243.4	30235.6	34300.3	27992.2	26283.1	34940.5	28371.7	29323.4	27998.1	31504.6	29726.5	18847.5	18353.4	21345.9	33518.9	31954.3	35523.6	24942.2	35321.8	26686.4	35428.9	38407.8	27997.8	35511.5	25653.2	30858.3	31748.2	27982.2	35710.5	30067.2	49967.2	36840.2	39998.1	33688.1	38820.4	37620		0.376656	0.0445197	0.27096	0.127854
O95777	LSM8	U6 snRNA-associated Sm-like protein LSm8	41859.7	53498.6	46269.1	47750.3	49831.2	48084.9	48047.6	42162.1	53280.7	51309.1	47648.3	49236	44354.7	49632.6	38966.4	35947.3	34840.3	34412.4	21848.1	23088.1	25964.9	38081.3	53019.7	50505.5	48663.7	54706.7	43662.5	38334.9	37234.4	51195.1	52734.5	41705	43462.8	31254.6	60354.6	52197.5	65834.6	53486.4	63687.8	64362.7	53109.5	45697.9		0.651517	0.000591039	0.681763	0.000553026
O95782	AP2A1	AP-2 complex subunit alpha-1	313695	300823	287755	290909	313493	337156	295940	338758	324358	296344	281021	287827	348744	303522	345706	329854	328759	337207	330928	354712	291941	311059	315699	305984	274895	307963	333096	286549	304589	303248	292983	309031	303490	365568	345407	321166	315346	313341	284188	298570	326167	308006		0.0116999	0.840607	0.0558441	0.389701
O95786	RIGI	Antiviral innate immune response receptor RIG-I	22376.7	22085.9	21893.3	19175.4	17490.9	22367.3	15737.6	18305.8	19973.9	NA	19086.2	19498.9	23660.1	11252.9	NA	NA	NA	152944	NA	NA	NA	18973.8	24975.3	14726.2	19034.4	15124.5	17646.4	17688.2	11756.2	NA	NA	20328.9	16695.5	24296.6	NA	32429.4	16943.4	18230.9	16823.4	34266.4	30494.7	NA		NA	NA	NA	NA
O95793	STAU1	Double-stranded RNA-binding protein Staufen homolog 1	226821	192957	188982	181294	176708	187743	197895	202753	187230	189760	191411	168008	169272	183476	213013	144001	189982	205621	194292	186472	154959	202491	191158	180344	178857	162231	176797	192225	200108	193644	186292	178974	165490	169644	186939	218348	166349	176312	163934	158717	180833	203799		0.196146	0.0553129	0.152699	0.107772
O95807	TMEM50A	Transmembrane protein 50A	61352.7	61618	102067	88130.2	92058.2	119119	64081.3	57563.1	105927	107107	63926	66815.2	62027.1	67337.6	45598.1	64138.9	76112.4	185414	67808.3	75531.9	45614.7	55830.8	55114.6	73925.1	74665.3	70658	63720.8	40817.1	37096.5	53829.2	89847.1	75338.4	52251.6	54084.3	53379	33565.6	66904.1	64055.2	75402.5	78602.6	61287.8	32978.6		0.273524	0.383364	0.152951	0.627843
O95810	CAVIN2	Caveolae-associated protein 2	46813	40018.8	103487	68743.9	80813.5	88946	36743.5	49996.3	38140.4	109364	68893.5	85263.7	94740.8	39054.3	100444	141242	241567	230870	290787	211276	90664.2	57829	41384.6	108465	72467.4	73867.2	91625.2	39808	77615.4	48934	134754	90618.3	97271.6	116614	35884.6	39230.2	27914.1	73269.4	63961	48133.2	77209.6	27615.7		-1.28961	0.00363742	-1.21862	0.00533012
O95816	BAG2	BAG family molecular chaperone regulator 2	238741	261760	288819	262495	266459	233765	253335	216881	274757	265068	254347	213333	205501	286168	178669	204087	204442	254031	188346	194654	181403	221171	231541	304049	255284	274353	191709	257528	201646	228533	328385	250853	217113	199354	310121	212182	220249	231797	229641	240094	215170	281355		0.481318	5.02237e-05	0.421049	0.00163975
O95817	BAG3	BAG family molecular chaperone regulator 3	147274	129221	113187	116369	103651	106751	138180	149419	122736	100895	124271	105899	124145	129919	134121	131052	122196	138894	109518	171220	143457	134666	115731	117427	118511	107001	129902	137228	141861	121420	111664	118531	96349.7	132077	124290	82210.9	91539.8	85040.9	84443.9	82497.5	99777.9	129539		-0.0341516	0.803361	-0.00895517	0.945941
O95819	MAP4K4	Mitogen-activated protein kinase kinase kinase kinase 4	131552	134329	119890	130554	134662	130655	137075	121956	124487	119511	124334	125026	129892	112755	100443	84108.7	97564.5	119701	103496	113957	112289	123799	127852	121874	119016	123904	118500	106102	116023	123439	122169	124925	126524	119483	125077	149138	123392	141897	137554	155779	133735	123033		0.433163	0.000123037	0.357737	0.000501037
O95822	MLYCD	Malonyl-CoA decarboxylase, mitochondrial	51476.1	36349.2	39905.5	43447.4	48337.1	77341.1	25480.8	57289	31164.5	28380.6	41328	35011.4	77473.4	23688.6	188333	261134	329708	450482	605435	362269	148490	57668.7	27211.6	29849.8	55987.8	45266.5	92765.5	22606.6	97265.1	34732.8	59606.7	54253.5	59957.2	134381	NA	27745.7	29930.7	16028	27296.7	28502.5	35903.5	21461.2		-2.55713	2.86051e-05	-2.68692	3.37841e-05
O95825	CRYZL1	Quinone oxidoreductase-like protein 1	27231.7	26891	32295.5	29421	32698.6	25367.5	31795.9	25053.7	28768.5	36568.4	30202.8	32255.5	25851.1	37573.5	24290.4	24233.6	29588.4	35949.3	19422.2	32984.6	29379.9	26017.5	27129.8	37271.5	40698.5	30610.1	26566.6	29404.3	24344.7	27080.3	33473.4	28265.6	31135.3	23925.1	40544.9	28688	26600.4	28374.4	31273	35913.8	28783.8	25375.4		0.123893	0.320153	0.2036	0.168267
O95831	AIFM1	Apoptosis-inducing factor 1, mitochondrial	172124	130292	131458	169905	179655	303415	124228	194080	121074	123620	167445	168833	308123	113563	456181	621350	625441	811058	898915	757164	406366	231367	121516	136588	175723	171187	315629	118176	288220	150131	226848	229502	232499	435886	140811	114997	112549	99937	115020	117956	144819	100255		-1.77466	3.71807e-05	-1.78735	5.08993e-05
O95833	CLIC3	Chloride intracellular channel protein 3	143295	105089	162513	71218.5	69707.5	37028.3	129152	142639	87920.5	169987	77730.1	66482.9	39435.2	100879	69396.4	40486.5	51019.7	15762.3	14950.4	NA	30662.2	123030	81718.5	130941	87704	71863.2	38990.1	118569	115524	88512.3	109425	61440.9	59408.1	20348.7	99126.3	113341	45857.7	69560.6	80523	43696.7	63362.1	59445		1.4457	0.0135287	1.40936	0.0132108
O95834	EML2	Echinoderm microtubule-associated protein-like 2	57912.5	52765.1	54598.2	62053.4	66870.9	80078.2	65766.9	68810.2	58374.8	51857	61080.3	68534.8	88666.4	65976.3	83639	81229.4	82091.1	126079	111344	143423	89475	67586	50300.7	60708.7	66272.1	65845.6	78439.5	58191.9	66086.6	55547.5	65774.6	74093.1	66839.1	93235.9	81997.7	42778.1	43084.8	49584.2	40244.2	51161.7	58306.4	63394		-0.542325	0.00258805	-0.455565	0.00810912
O95857	TSPAN13	Tetraspanin-13	4418.75	NA	NA	NA	NA	NA	NA	3839.32	NA	NA	NA	NA	6398.66	NA	10224.7	10850.6	NA	11965	11023	18055.2	6523.35	NA	NA	NA	NA	NA	NA	NA	NA	NA	NA	3970.67	2964.61	9339.54	NA	NA	NA	NA	NA	NA	NA	NA		NA	NA	NA	NA
O95858	TSPAN15	Tetraspanin-15	NA	12558.5	13920.6	NA	22627.7	NA	34461.5	NA	NA	23433.5	NA	22725.9	NA	30637	NA	17160.7	24020.8	23247.3	NA	NA	19207.4	11766.1	NA	21824.5	11101	21657.5	NA	15103.6	17569.1	11520.3	22193	NA	20544.3	NA	35385.2	NA	15545.5	14837.5	17671.8	23621.1	NA	20247.8		NA	NA	NA	NA
O95861	BPNT1	3'(2'),5'-bisphosphate nucleotidase 1	77398.1	68877.5	77212.3	79190.5	94441.9	92913.2	75944.3	71922.1	75041.5	76843.8	73301.2	82225.5	93733.5	81328.1	104717	119094	143274	162203	179070	175554	102156	75674.6	67977.3	87207.7	74683.8	85175.3	83125.6	69087.9	75223.7	69092.5	86028.4	87475.5	87326.3	103102	99387.8	73238.1	82178.6	74610.7	77325.5	80537.3	80553	76192.2		-0.630648	0.000639104	-0.63563	0.000346075
O95864	FADS2	Acyl-CoA 6-desaturase	80208.6	95703.6	85271.4	101743	95270.2	45920	91397.6	89217	78625.2	81537.9	106321	93833.3	50446.7	79984.9	200914	159585	160263	121509	183101	202932	116538	92367.8	76372.2	89272.4	89798.6	98065.3	52313.1	80296.3	126143	78568.4	88468.4	95600.6	77814.1	76006.5	114609	50139.6	68846.9	55860	54766.9	53531.8	45541.2	61931.1		-0.80158	0.00364104	-0.809963	0.00219678
O95865	DDAH2	Putative hydrolase DDAH2	169315	253333	168861	153868	192356	189852	190993	203194	259137	172074	179003	202734	165751	188687	197115	155930	145214	66842.7	102626	107606	88690.6	188203	241346	184572	170577	196155	198364	203455	181185	241336	179209	123624	174420	89151.4	229459	364527	300110	247364	327481	285521	301176	220298		0.763731	0.0140486	0.840003	0.0083209
O95870	ABHD16A	Phosphatidylserine lipase ABHD16A	25055.7	32633	19892.9	26110.4	29588.8	44034.6	32553.7	25602.8	27649.5	17801	29824	30420.3	39309.8	21307.7	37860.8	44330.9	41580.1	70849	50503.1	50978.2	35735.2	26523.7	28210.6	17992.5	37608.4	28632.7	41029.9	26062.5	24783.5	29137.6	24903.8	24260	30640.6	42645.9	25134.1	27161.4	30613.7	20866.2	24271.8	29394.3	30806.4	23566		-0.517429	0.00886484	-0.605563	0.00325801
O95873	C6orf47	Uncharacterized protein C6orf47	10814.7	12349.1	5422.79	5443.94	3581.72	11139.1	18776.5	10997.3	14728.6	5503.28	6951.95	7828.69	10637.9	18905.6	7681.58	15197.1	5245.96	4936.29	6833.91	12036.2	16362.5	9556.01	14288.4	6296.86	6074.29	5972.21	12914.5	19117.4	NA	14963.1	3902.75	4305.16	6234.13	10250	13107.5	10657.6	16837.3	5592.68	7100.29	5675.28	11767.9	15967.9		-0.123417	0.718474	0.0553026	0.858924
O95881	TXNDC12	Thioredoxin domain-containing protein 12	207468	240135	171286	220016	227480	216917	242305	220060	220549	173525	223711	248388	205602	225392	206228	147163	153536	190940	96052.3	96682.3	127329	228251	177236	206455	222194	263723	165534	207100	189945	207229	214512	196808	190832	117137	247023	203238	186801	177142	246742	233340	203160	246162		0.727826	0.00422979	0.740635	0.00355637
O95897	OLFM2	Noelin-2	5710.87	NA	19221.7	11083.9	16561.5	6902.01	23457.9	NA	7198.06	9003.99	7664.97	25038.1	16934.9	18252.1	17284.9	17605.4	28936.9	30532.9	52748.1	78722.1	25413.2	NA	4595.79	15008.4	NA	16953.1	13108.7	27413.9	11521.4	NA	18608.7	8152.73	17799	20626	22034.7	NA	NA	9632	6198.02	14312	8244.23	15821.9		-1.03597	0.028949	-0.986486	0.0307812
O95967	EFEMP2	EGF-containing fibulin-like extracellular matrix protein 2	41592.8	51949.8	45047.6	52309.6	51949.1	49550	55555.9	43212	65098.1	46633.4	47952.6	55116.6	52253.8	53618.5	28562.3	23558.5	12192.8	37866.8	16403.6	12805.9	20564.4	36675.3	47329.1	39660.9	48516.5	52471.6	40598.8	41728.8	31389	46246.5	37146.4	43660.3	48292.2	37488.8	39534.1	41766	37717.6	17159.4	29641.4	51797.6	42101.8	45064.9		1.14725	0.000190946	1.22423	0.000156159
O95980	RECK	Reversion-inducing cysteine-rich protein with Kazal motifs	51931.1	16747.2	21789.5	31287.2	33800.6	63531.8	17021	48032.4	22315	18607.1	27796.2	23398.5	66556.6	23089.9	40120.1	15944.5	12664.1	18596.9	16274.6	22972.6	16232.2	49129.8	19937.9	22481.8	26458.5	29520.7	52138.2	18690.2	38656	18110.6	17639.9	28881.1	30137.4	47897.5	18069.1	19280.2	18237.5	15703.9	14656.1	25426.2	40884.7	19008.7		0.576832	0.130275	0.581442	0.0942979
O95989	NUDT3	Diphosphoinositol polyphosphate phosphohydrolase 1	56094.4	52834.5	62269.4	57477.2	59580.8	72209.1	64725.7	51145.5	58545	61140.6	50762.6	61144.4	59972	53641.5	41182.6	40516.8	44230.4	28129.2	34537	34066.6	42460.1	47805.3	48499.7	49898.7	66661.9	47239.9	55696.6	47472.1	50318.8	46224.1	43772.7	49567.9	49526.7	47025.7	39672.4	52618	48291.7	50727.6	57171.8	53257.5	60764.3	44878.6		0.699167	0.000436916	0.627854	0.000706631
O95999	BCL10	B-cell lymphoma/leukemia 10	24286.9	27720.5	21726.5	29723.8	24033.6	21233.5	28112.6	24126.1	21867.1	23167.4	28576.1	23153.8	22928.8	24293.1	13815.8	11453	10888.3	18223	12357.3	9124.34	10311.4	19786.8	24063.9	22404	23618.9	21877.9	20298.1	20926.7	18694	25716.4	21928.1	19806.6	16964.9	15346.1	20939	18938.3	20868.8	22749.2	26078.4	29204.2	23892.9	22827.3		0.823482	2.58015e-05	0.789914	1.60625e-05
O96000	NDUFB10	NADH dehydrogenase [ubiquinone] 1 beta subcomplex subunit 10	100832	97535.5	91906.7	110889	120386	141628	78510.1	111909	71399.1	71437.3	109236	118692	182414	67360.8	180460	262025	249618	238029	324113	200557	219754	127253	87226.4	77766.1	102306	105021	165968	79084.4	148252	87621.9	93556.7	124611	134171	174319	83881.5	98635.4	84808	65654.6	82239.3	77102.3	104751	54962.2		-1.02207	0.000108771	-1.076	0.00115921
O96005	CLPTM1	Putative lipid scramblase CLPTM1	163594	119398	134181	142714	153241	190000	143512	156196	122863	128313	133666	134969	170050	134805	237888	299942	361156	388840	345476	334313	285405	160587	116620	152801	142718	161336	186859	141108	168587	124074	179954	159667	149474	237195	140781	121903	104376	115307	110440	121690	131411	157640		-0.957003	2.34959e-05	-1.02288	5.46438e-06
O96008	TOMM40	Mitochondrial import receptor subunit TOM40 homolog	143460	144393	145372	121814	111410	116757	100716	142892	102213	91696.7	136934	119466	149522	85874.6	234772	305933	306926	191666	362442	277590	252875	155222	112853	108723	108804	115943	162145	121538	207951	125428	134192	140691	123866	200840	92964.2	128953	100622	104153	105247	84266.1	119058	110217		-0.96709	0.000227638	-1.05276	0.000304234
O96011	PEX11B	Peroxisomal membrane protein 11B	27202.1	20795.6	20528.6	28830.4	28040.1	29498.5	20512.2	30371.7	21527.6	20154.8	26283.2	22959.7	34467.2	20630.1	30020.9	29656.4	32650.5	34758	45889.9	40033.9	28439.2	26439.8	17507.4	18545.5	22223.7	25785.2	32649.5	22166.3	24940.9	17235.9	19887.1	30734.6	22872.7	32862.3	23240.4	22198.6	17164.3	15401.7	14884.5	18876.1	21429	17470.4		-0.338672	0.0198565	-0.313706	0.0337295
O96019	ACTL6A	Actin-like protein 6A	76335.1	80187.5	88060.2	80107.8	88503.9	77832.5	70401.1	71125.1	89778.6	78293.1	85687.1	74562.9	72209.2	72478.1	65263	78720.4	72972.5	87572.9	57766.6	58464.8	69160.8	73409.7	85959.9	79211.2	71306.3	79417.5	74959.6	68062.2	66948.1	79132	63646.7	78890.9	79374.7	69550.8	45989.6	77796.4	83135.6	78698.6	79694.7	94343.4	80145.4	74078		0.291012	0.0157909	0.267657	0.0270073
P00156	MT-CYB	Cytochrome b	28201.6	20414	24983.2	28688.9	35110	21020.3	33806.6	35464.3	22184.4	29338.3	34236.4	25680.1	33376.6	26309.3	35861.9	61130.2	96314.4	70728.5	64641.4	45121.5	66156.5	32651.3	23686.7	27899	NA	38325.6	38985	18681.3	40246.7	23616.2	45400.6	34600.4	32833.3	43420.8	37523.5	17246	19097.4	25715.5	21109.4	27749.2	32096.5	17331.9		-0.966133	0.00120138	-0.843613	0.00176116
P00167	CYB5A	Cytochrome b5	263017	149867	209562	245344	187555	497492	170417	304393	124209	190691	228742	207194	438383	142837	1.06861e+06	949639	1.33994e+06	345376	469669	623256	373809	384937	129880	239888	306401	210854	717679	175132	632553	209101	414900	222014	277029	259315	158779	101437	71110	77276.1	121756	52210	199307	96035.4		-1.37396	0.00886399	-1.43633	0.00736687
P00325	ADH1B	All-trans-retinol dehydrogenase [NAD(+)] ADH1B	1.24645e+06	843428	509664	1185892	1.22721e+06	2.39596e+06	560529	1.60733e+06	914063	528440	1.118e+06	1.04271e+06	2498832	638330	2551693	3449618	2.21809e+06	5.21425e+06	5095868	5597788	2819431	1.73821e+06	908258	668492	1.09578e+06	1.14364e+06	2.18902e+06	522148	1.87021e+06	1123238	1.18438e+06	1.58047e+06	1.54619e+06	2.67508e+06	825577	913291	390614	180480	608315	361177	971070	377615		-1.70915	0.0013156	-1.624	0.00153804
P00326	ADH1C	Alcohol dehydrogenase 1C	NA	9084.91	7427.72	7874.16	23836.2	2738.96	41559	22242.6	10888.2	NA	3502.23	11686.9	NA	NA	12881.2	24959.9	18217	NA	40577.5	NA	112477	30956.4	4870.31	NA	NA	12400.7	NA	29953.8	20806.2	9547.35	NA	16769.3	4076.47	15526.8	10422	6564.33	NA	NA	NA	NA	3004.41	NA		-1.17429	0.148061	NA	NA
P00338	LDHA	L-lactate dehydrogenase A chain	13265024	19660768	17726350	12660427	11826589	9501194	12894652	15381499	17383934	15584796	12197089	11759806	11191956	10826831	15155722	14034433	14011171	16830936	15689824	19723440	11465023	14171954	17507276	16376142	13180551	11932573	10101248	13782859	14976117	17194392	13587881	13494529	11083936	11464933	13316938	11568938	11742393	11592137	9838870	9035043	8.37209e+06	11120538		-0.018459	0.927705	-0.0318693	0.84279
P00352	ALDH1A1	Aldehyde dehydrogenase 1A1	260070	145768	63072.4	232683	286144	694828	128113	263774	143227	73260.6	214492	278975	776453	119948	135806	87301.7	30010.5	94341.1	95898.7	138550	73620.1	242406	139644	72008	227247	301882	698164	111088	228140	133706	59192.5	232285	267962	607159	136052	95126.6	73203.4	18742.4	98394.7	90906.7	251040	53153.4		1.31107	0.0345951	1.34813	0.0288875
P00367	GLUD1	Glutamate dehydrogenase 1, mitochondrial	335384	263106	265448	327519	367000	376683	280992	343287	258414	245961	299168	363427	403038	261213	537837	612607	773821	822342	1.02468e+06	863737	488952	361168	246631	272253	302855	365815	415658	272931	395532	271996	363901	355104	373994	496653	287500	264460	243533	227886	243982	251631	309312	226189		-1.03781	9.86279e-05	-1.05401	0.000140046
P00374	DHFR	Dihydrofolate reductase	21711.4	11497.7	22807.3	9737.8	NA	19565.6	NA	14958.1	9469.16	18186.9	10755.2	NA	13881.8	NA	8199.53	NA	NA	NA	NA	NA	NA	18845.4	10531.8	13814.6	8528.03	NA	17340.7	NA	21776.2	10980.5	9437.76	9817.33	8490.19	NA	NA	15687.2	NA	10591.5	NA	NA	9088.75	NA		NA	NA	NA	NA
P00387	CYB5R3	NADH-cytochrome b5 reductase 3	2.75797e+06	2131162	2.56316e+06	1974536	2.32437e+06	1.31759e+06	1.96708e+06	2.9025e+06	1.74743e+06	2152782	2.09327e+06	2.39628e+06	2240113	1.82729e+06	2403420	2.56879e+06	2.96091e+06	2.66177e+06	3250529	3.34236e+06	2608647	2.95052e+06	1.86821e+06	2.23391e+06	1.73128e+06	2.25247e+06	2145817	2139161	2.88979e+06	2.03621e+06	2.1198e+06	2.05138e+06	2.26319e+06	2.18989e+06	2.09239e+06	2.04112e+06	1.64078e+06	1.86961e+06	1.76735e+06	1.71939e+06	2020281	1623914		-0.286368	0.121564	-0.221173	0.106669
P00390	GSR	Glutathione reductase, mitochondrial	304718	477859	482334	336901	272006	228375	464682	309650	463683	398724	358772	278501	283886	309255	226506	233511	229429	392179	300168	344237	301011	285781	554073	475114	326117	233617	224346	351490	298903	468472	434372	365249	263916	304554	467165	500552	264306	361998	367850	204959	411207	369078		0.436372	0.0674861	0.392826	0.0331222
P00395	MT-CO1	Cytochrome c oxidase subunit 1	3841.76	8204.67	9512.73	7197.53	6746.25	3036.54	10774.5	13355.5	7253.9	3061.39	6467.09	5033.23	11383.9	2328.37	9633.17	18223.9	25471.1	NA	19220.7	26496.9	24556.5	11422.3	4465.35	5551.36	NA	7989.62	10945.1	4512.05	12678.6	8214.35	2952.78	12618.3	4738	15104	NA	3983.84	4651.31	8069.06	1807.37	NA	9167.25	5196.03		-1.15336	0.00150089	-1.16561	0.00316507
P00403	MT-CO2	Cytochrome c oxidase subunit 2	396275	274733	295748	429269	460595	579608	209548	405634	293221	267510	389128	382744	594975	245505	798444	952656	985038	1.58481e+06	1.26329e+06	1.12243e+06	495355	504775	270296	323828	419505	418983	560388	213179	538326	310428	528594	513424	461661	799869	299612	260687	279822	246323	303857	338270	323634	217831		-1.297	0.00109272	-1.30022	0.000531699
P00414	MT-CO3	Cytochrome c oxidase subunit 3	9517.74	7510.32	14231	10377.3	12033.4	16374.9	9970.36	8971.3	6060.72	9262.25	11320.1	12655.1	17274.3	3775.88	9479.9	19720.1	37745.6	27282.8	34977.5	41916.8	29702.5	9566.04	5545.82	12042.2	10576.5	13716.4	19532.8	9613.77	16442.6	7476.48	18796.9	16281.4	15363	25783.4	13445.8	7240.64	NA	8636.57	8452.93	NA	12918.1	6270.91		-0.963434	0.00523276	-1.12239	0.0045882
P00441	SOD1	Superoxide dismutase [Cu-Zn]	470675	321690	304361	269956	289920	234436	309155	403173	291404	302498	359075	302070	159925	263654	298640	113792	220184	66897.1	46917.9	84808.4	66964	361610	221342	460449	359402	434721	315789	257956	308995	266174	531165	124170	175825	46944.2	304974	163190	258775	266297	322636	422503	331024	255934		1.61845	0.00412965	1.54184	0.00644443
P00450	CP	Ceruloplasmin	NA	NA	3737.43	2055.53	5143.44	6029.41	NA	NA	NA	5910.78	21496.2	NA	6932.18	8129.96	2602.59	NA	880.192	NA	NA	6257.24	NA	2743.97	6322.26	4624.36	9848.38	9332.88	6556.99	9859.91	3419.13	6819.81	NA	1959.07	NA	4923.61	NA	NA	NA	NA	NA	NA	3293.48	6655.8		NA	NA	NA	NA
P00451	F8	Coagulation factor VIII	51066.8	52337.6	55980.3	48120	40441.3	39597.5	46531.8	47277.8	53202.9	59425.3	49164.5	44464.9	39080.3	42909.5	39116.2	37361	42456.7	39537.1	31957.6	21270.7	25609.6	49338.1	53005.6	52673.4	52511.2	34183.7	37450	45739.3	47180.9	55172.6	42109.1	42857.8	44055.8	26995.1	29665.4	54128.3	54272.6	52826.1	60532.4	46003.4	47346.7	45136.1		0.527041	0.0055958	0.552944	0.00510293
P00488	F13A1	Coagulation factor XIII A chain	62474.2	344696	53491.9	163378	156310	136102	108830	56716.5	331308	64532.2	131500	137084	114014	111154	68267.6	289211	46126.7	175209	136380	102160	68898.6	47235.3	280710	67266.1	155921	140972	120022	77614.2	50192.8	283745	68734.2	171355	156221	122185	103867	75383.2	156011	52058.7	105888	86044.3	96574.1	93734.6		0.313979	0.576826	0.243049	0.657965
P00491	PNP	Purine nucleoside phosphorylase	146764	182245	161057	79497.9	155582	117555	146748	164001	174043	139587	82612.8	158991	143796	145132	172530	128894	135747	76968.6	141245	144664	126920	160892	167190	151931	68003.8	159398	107718	141365	160958	169125	146362	83823.4	143505	133045	159339	165389	249265	240968	152487	234076	165180	162362		0.196077	0.454783	0.250416	0.315685
P00492	HPRT1	Hypoxanthine-guanine phosphoribosyltransferase	216413	204468	195721	212627	212087	234897	182599	204799	226416	217306	203523	221874	201562	192917	238699	181339	192450	233079	252269	351036	138488	209798	190512	233987	175475	221503	196448	192834	190725	189719	213830	204379	206112	234315	215721	203551	205196	186627	197957	216925	191699	230704		0.0504689	0.777319	0.0812496	0.639272
P00505	GOT2	Aspartate aminotransferase, mitochondrial	642586	484920	479564	634931	672457	613127	444704	628958	485268	508604	629957	626598	636629	470735	715446	722780	860256	1023902	1176937	906298	626525	633859	485350	540291	628228	633518	586999	461103	591454	480845	638234	682002	665669	724841	584943	490009	500166	460354	534309	545372	498379	418492		-0.455168	0.0103758	-0.424761	0.00706694
P00519	ABL1	Tyrosine-protein kinase ABL1	NA	NA	NA	NA	224.004	NA	NA	NA	NA	NA	NA	NA	NA	NA	NA	NA	NA	NA	NA	NA	NA	NA	1.38644	NA	402.719	405.909	477.245	NA	NA	NA	NA	658.257	NA	NA	NA	NA	NA	NA	NA	199.341	303.731	NA		NA	NA	NA	NA
P00533	EGFR	Epidermal growth factor receptor	65711.6	43728.6	54463	59260.5	56184.9	72824.7	50516.9	70323.4	44166.8	48525	52768.6	52671.9	81637.2	46542.2	68175	42167	54283.1	81534.6	89338.4	64475.6	52555	67426.9	43046	52897.7	48658	55331.3	79241.3	48095.5	61177.7	39951.5	40772.6	64521.3	54381.6	74910.9	45124.3	68174.3	28101.2	35129	35114.7	34116.6	59150.7	37709.1		-0.0417756	0.818977	-0.0548462	0.785709
P00558	PGK1	Phosphoglycerate kinase 1	3.07685e+06	4240611	4.0138e+06	2.74345e+06	2.9413e+06	2.42906e+06	4.38154e+06	3.43754e+06	4.29242e+06	3.96468e+06	2.6822e+06	2.86246e+06	2.58284e+06	4.08946e+06	3.74875e+06	3.23694e+06	2.92658e+06	3.7526e+06	3.64911e+06	4.98485e+06	3332053	3.26864e+06	4.19991e+06	4056784	2.70315e+06	2.95691e+06	2.32482e+06	4.54662e+06	3.19717e+06	3.96058e+06	3.40599e+06	2.78049e+06	2.74133e+06	2.58476e+06	4.30841e+06	2731086	3.17821e+06	2.99893e+06	2.49365e+06	2573377	1.95699e+06	4220597		0.0131509	0.948514	0.0432443	0.81736
P00568	AK1	Adenylate kinase isoenzyme 1	279674	272312	203294	216381	250473	299058	144903	290650	221805	207241	239828	269234	332099	156226	381041	429241	438831	372644	495276	617791	323218	293945	220024	210087	218945	228851	277736	149845	312241	262989	242887	254497	279679	323920	155867	311040	290013	241977	286698	237659	320403	154873		-0.743838	0.00296125	-0.681938	0.0042742
P00734	F2	Prothrombin	46710.3	16807.1	45339.4	49018.5	18937.2	34859.1	64242.6	42003.4	24392.3	38989.2	38790	14409.4	36908.1	74821.3	39298.6	25484.1	65177.4	57658.9	40339.5	40094.4	63969.4	35851.2	21812.9	49776.3	42368.3	48351.1	36021.7	80082.3	26202.6	18463.5	42550.8	53063.3	42405.6	42827.3	38021.3	15547.3	21871.3	49630.5	46328.4	50847.1	48550.9	51166.9		-0.224305	0.546823	-0.235863	0.521175
P00736	C1R	Complement C1r subcomponent	25914.8	26400.7	27052.4	39468.3	40266	35379.4	23234.2	27739.9	30005.9	27426.2	40289.8	33092.5	34582.5	28598.5	20148.6	20927.5	15475.3	54791	18456.8	21619.1	15132.2	23974	26807.5	24894.9	38096.9	37787	33163.3	20705.3	19888.3	19769	28852.5	38895.5	30770.8	36698	24261.5	16392.9	20413.4	10841.6	21148.3	30903.1	23575	9944.86		0.450501	0.0811755	0.511969	0.0325001
P00738	HP	Haptoglobin	35027.8	NA	13540.6	8465.26	18230	62047.5	16043.8	43849	9328.31	12738.9	51087.5	12781.6	48235.9	20032.4	53348.1	83599	50969	18854.9	44380	66458.8	44560	47126.8	9904.93	16420.4	9052.69	20180.4	62734.5	10594.1	51581.6	13897.4	33264	17593.2	27268.1	81549.5	92103	NA	NA	NA	NA	NA	NA	NA		-0.979702	0.0680442	-0.815227	0.104978
P00746	CFD	Complement factor D	6346.2	NA	NA	14799.6	12301.1	13606.9	NA	5073.04	NA	6861.57	11599.4	10119	15438.5	4851.32	24914.5	40035.2	34359.7	44132.5	38898	52104	26568.1	11146.4	6261.48	6506.51	12491.4	10292.9	19792.7	NA	8829.39	5491	8799.88	16438.1	14558.5	32886.3	NA	NA	NA	NA	NA	NA	NA	NA		NA	NA	-1.59654	8.13056e-05
P00747	PLG	Plasminogen	51075.9	16914.9	25720.6	23103.2	16982	16514.9	32079.1	45474.4	12369.2	23612.7	21258.2	12624.9	17294.3	31291.8	55444.5	13073	10625.4	19077.7	14066.2	16887.8	20207.8	43921.7	14755	5915.6	19247.1	14589.6	14831.5	39416.2	24902.8	7721.37	14311.6	18036.2	14002.2	15681.6	36721.3	30051.7	14625	6700.69	31126.1	20516.3	12487.3	33764.5		0.314264	0.424189	0.192103	0.639782
P00749	PLAU	Urokinase-type plasminogen activator	51774.6	50821.3	48331	33039.4	37575	27500.4	53802.4	19122.2	32680.8	30776.5	29841.6	45053.5	41102.3	43319.7	27512.3	35347.1	21359.6	NA	17757.7	20693.3	29751.4	47620.5	35710.3	33640.3	10464.5	32463.8	31433.5	33093.4	35786.9	35627.4	13741.3	37063.5	39868.4	29470.3	39452.4	49564.9	35238.6	43753.5	36500.6	8565.98	34149.6	37423.4		0.688903	0.00974919	0.411703	0.101436
P00813	ADA	Adenosine deaminase	117316	182421	99978.1	131039	133622	128491	249456	135254	169442	101680	129264	150020	127009	231367	136939	132807	92707.3	149823	135976	132977	161366	134508	166611	99218.4	126458	136217	120155	248455	129074	173003	86791.3	125116	139335	98011	206288	166353	149945	104121	171057	147648	126442	215103		0.211513	0.360308	0.251405	0.226152
P00846	MT-ATP6	ATP synthase subunit a	75291	62031.2	58146.6	79002.7	76221.5	88317.6	59572.6	75799.4	59357.3	58097.8	71815.4	70202	94486.6	56217.9	128069	172097	178896	258215	259049	216272	106908	73273.4	51675.4	61227.6	67404.3	73189.1	94534.5	50761.4	88940.5	59293.7	79506.6	90102.7	79347.1	127178	84334.2	48076.5	56050	47192.2	59290.9	63003.5	59115.5	44036.8		-1.18548	0.000118836	-1.20398	0.000119074
P00918	CA2	Carbonic anhydrase 2	81615.5	23852.1	33890.9	42170.4	59007.7	45745	68346.4	119805	31931.8	45162.1	34549.2	53114.3	31421	87044.5	224117	152847	103641	158637	118668	188756	98559.5	135030	38414.7	50136.8	38716	53164.2	33605	67335.1	141272	31237.6	94177.8	48407.4	83144.7	48315.8	94436.2	40759.2	49086.4	29960	32390.6	47613.1	35853.1	96214.8		-1.4076	0.000981424	-1.28397	0.00414847
P00966	ASS1	Argininosuccinate synthase	376447	834176	615523	522843	472226	559329	449501	437905	721570	595261	541067	476356	589715	433732	1.48247e+06	1.79196e+06	1.99783e+06	2.16688e+06	2.24898e+06	2958111	1.32061e+06	464264	730523	600013	558690	485636	615426	466081	647342	762911	732551	633839	553450	985935	606939	522279	695794	558951	774208	520943	627661	409949		-1.72179	1.81676e-05	-1.69583	1.06224e-05
P00973	OAS1	2'-5'-oligoadenylate synthase 1	NA	NA	NA	NA	NA	NA	NA	NA	NA	NA	NA	NA	NA	NA	60231.9	87229.9	37592.6	84322.9	NA	132795	67073.9	NA	NA	NA	NA	NA	NA	NA	9312.95	NA	NA	NA	NA	25555.1	NA	NA	NA	NA	NA	NA	NA	NA		-3.60007	1.30905e-06	-3.44729	1.96391e-06
P01008	SERPINC1	Antithrombin-III	401814	290801	550422	381577	230684	250321	633957	391157	281512	620890	387830	193822	276977	710051	298426	135501	394458	465646	274837	315825	359607	355356	285633	566707	415851	362975	280931	637950	250685	186931	579008	373511	329245	310146	807440	496983	339151	669763	702050	437090	524323	688314		0.400489	0.269151	0.444354	0.26431
P01009	SERPINA1	Alpha-1-antitrypsin	NA	7060.88	NA	NA	NA	NA	NA	NA	8233.61	6972.29	160042	NA	NA	NA	NA	8135.25	NA	NA	NA	NA	NA	14297.4	3780.47	NA	NA	7611.76	23583.4	3321.77	NA	9016.39	NA	NA	NA	11665.9	11370.9	NA	NA	NA	NA	4483.78	NA	5457.91		NA	NA	NA	NA
P01023	A2M	Alpha-2-macroglobulin	641087	561701	568578	428115	380925	394819	615196	748169	500092	524364	905590	365763	479819	559610	589305	479416	390053	328086	228658	241812	562519	717000	502708	419218	468341	329322	408549	661473	606473	445610	490608	470586	342280	463571	886902	578407	355738	276546	390934	326312	399532	508629		0.527961	0.116028	0.704249	0.056752
P01024	C3	Complement C3	380281	232049	282085	183688	188061	142199	297059	349314	233613	273466	316133	148781	141538	315541	305599	232607	157234	285924	237997	259529	191589	293981	257573	175617	205831	162084	171446	349080	204173	169787	228970	167245	141982	175985	384601	293580	190471	127823	279358	217186	171656	300557		0.11476	0.66986	0.186409	0.5138
P01033	TIMP1	Metalloproteinase inhibitor 1	163184	142649	122356	109247	142365	111313	94713.5	157387	146153	124874	87712	139372	87871.2	97479.9	107771	46727.9	39724.3	44443.6	38956.5	24529.8	33577.2	152084	131577	107420	83889.3	130966	96101.3	92551.7	130444	136874	93165.8	96582.3	110892	80369.7	71910.6	126333	172436	224546	84934.9	155048	96137.1	160544		1.50321	0.000447697	1.4361	0.000852132
P01034	CST3	Cystatin-C	57872.9	60694.2	51427.1	52110.1	49613	56176.9	25214	59392.6	48663	45839.6	49653.4	53802.9	50782.3	31803	85669.1	88088.4	98820.3	123898	123509	80468.6	49991.6	55921.9	41886	40357.3	44025.9	39938.4	45456.7	34360.4	55037.8	51879	55397.8	46408.2	42447.1	55077.7	30930.6	25959.2	34281.4	21691.8	24825.7	27552.8	28946.1	16496.3		-0.715476	0.00915261	-0.723926	0.00262816
P01111	NRAS	GTPase NRas	136165	142264	132284	131653	122756	131373	127343	139631	139981	136141	143253	129882	129575	110464	118398	93248.3	83471.4	103528	95439.3	100607	82731.4	130351	135623	122924	144713	115075	114617	128814	130528	132619	109613	128254	118584	105168	138498	216043	141675	146487	154384	140189	142099	117295		0.546378	5.80149e-05	0.571239	0.000126744
P01112	HRAS	GTPase HRas	57509.6	61192.3	56801.9	52711.6	63623.1	68549.8	62859.6	50028.3	44831.2	67078.9	65247.9	52696.3	53072.8	60927.8	52194.2	40895.4	45063.3	73208.4	53301.9	42343.4	48794.2	46008.8	66614.9	51572.6	63574.3	53941.4	53818.6	59698.8	39598.2	53016.1	64435.2	55392.5	44437.1	44556.8	89106.9	85040.1	49457.1	70936.6	60259.6	56197.5	51400.6	56686.4		0.334152	0.00821338	0.251168	0.0778274
P01116	KRAS	GTPase KRas	46777.1	82616.3	79228.7	46714	46284.3	21629.2	42859.6	60804	52038.6	35975.3	56230	40242.6	50456.4	29844.5	37792.4	43801.4	46010.7	38077.2	27967.8	NA	43375.9	60384.7	59653.8	53871.4	22656.1	41582.3	31671.7	36350.8	46588.5	51003.7	58174	36210.2	33112.3	39278.7	25879.1	68674.9	35214.3	62512.4	41458.1	52393.7	33595.8	26462.4		0.350404	0.283885	0.279944	0.184089
P01130	LDLR	Low-density lipoprotein receptor	36675.2	40185.1	41174	32606.1	36057.4	23079.9	60373.4	32811.7	42168.4	39315.1	35151.7	35035.8	26767.1	58446.9	34263.7	35963	27353.2	28687	22523.7	25573.2	43275.1	31858.5	43315.5	36958.1	31650.5	34858.5	21352.9	56639.2	32865.5	42423.7	37658.3	29223.7	28878	19463.2	60867	40465.8	42393.5	39738.9	27335.1	43197.9	21365.5	50673.4		0.308553	0.186943	0.339195	0.120703
P01137	TGFB1	Transforming growth factor beta-1 proprotein	NA	NA	2428.91	NA	2238.73	NA	2539.35	NA	NA	NA	1298.29	1718.15	NA	3705.01	NA	NA	NA	NA	NA	NA	NA	NA	NA	2115.24	NA	4126.69	NA	NA	2148.67	2275.03	NA	NA	4196.5	NA	NA	NA	4129.92	2848.54	NA	6971.71	NA	NA		NA	NA	NA	NA
P01344	IGF2	Insulin-like growth factor II	NA	5553.8	1366.12	9259.83	NA	9910.67	6526.54	NA	11738.6	NA	4061.89	NA	8204.22	11083.8	4531.64	9412.95	5205.59	13754.2	NA	6105.85	11488.9	NA	8894.79	2496.17	NA	NA	6820.8	5276.36	NA	5950.53	NA	9219.09	10904.8	8124.68	NA	NA	10843.5	3670.88	7004.05	17460.9	8750.07	4893.24		-0.355622	0.312636	NA	NA
P01833	PIGR	Polymeric immunoglobulin receptor	NA	NA	388	NA	NA	NA	NA	NA	NA	NA	NA	NA	NA	NA	NA	NA	NA	NA	NA	NA	NA	NA	NA	NA	NA	NA	NA	NA	NA	NA	NA	NA	NA	NA	NA	NA	NA	NA	NA	NA	NA	NA		NA	NA	NA	NA
P01857	IGHG1	Immunoglobulin heavy constant gamma 1	30813.3	20682.5	28915.9	21070.8	28002	21978.8	33220.6	25433.4	31566.4	27194.8	249991	36144.4	20360.8	34510.5	39532.3	29917.3	27903.4	73696.8	45097.5	NA	46949.3	25448.7	25282.8	30807.3	43768.5	26684	26834.8	30292.4	29825.7	19179.8	28277	16144.1	29981.5	9623.17	45715	NA	27045.7	18027.7	25514.3	24300.2	29476.2	28048.3		-0.541185	0.0274326	0.0302773	0.9626
P01860	IGHG3	Immunoglobulin heavy constant gamma 3	16159	10314.6	14891.9	6032.67	11356.8	7414.08	36662.3	4029.75	13483.1	7273.05	934535	10032	17762.8	26883	11745.5	NA	6746.74	NA	11556.6	NA	18311.2	NA	11095.9	12637.1	9426.65	9815.07	5771.22	19354.1	NA	7627.19	11840.6	4320.45	NA	7566.25	36858.5	4517.1	11270.6	6596.05	8703.56	16490	17989.9	20590.9		NA	NA	NA	NA
P01871	IGHM	Immunoglobulin heavy constant mu	NA	NA	NA	NA	NA	NA	NA	NA	NA	NA	1.21112e+06	NA	NA	NA	NA	NA	NA	NA	NA	NA	NA	NA	NA	NA	NA	NA	36965.9	NA	NA	NA	NA	NA	NA	NA	NA	NA	NA	NA	NA	NA	108519	NA		NA	NA	NA	NA
P01876	IGHA1	Immunoglobulin heavy constant alpha 1	NA	NA	NA	NA	NA	12180.4	NA	68010.3	9368.79	NA	235388	1306.92	7661.35	186.832	NA	NA	6134.28	NA	NA	NA	20784.6	NA	NA	NA	NA	NA	6475.91	112513	3787.46	2208.3	NA	4565.81	NA	6546.21	5376.55	NA	NA	NA	NA	NA	8889.2	NA		NA	NA	NA	NA
P01889	HLA-B	HLA class I histocompatibility antigen, B alpha chain	57491.6	117391	68587.4	114709	78552.6	97117	144767	68182.2	126079	71579.4	111091	85537.6	99551.6	148823	99075.9	227388	176197	435282	122861	186249	186126	74663.1	105353	68316.8	111092	77105	109805	118414	87045.9	121156	72071.8	107190	84088.3	114728	129374	116597	150176	97357.9	144447	87043.7	105847	109196		-0.847571	0.0253105	-0.750599	0.0357751
P01893	HLA-H	Putative HLA class I histocompatibility antigen, alpha chain H	15375.8	NA	18685.5	5889.39	10529.7	15572.3	26530.8	36622.5	NA	NA	3484.93	11539	41966.2	13847.2	47972.3	560.638	60420.5	NA	40823.8	34780	64095.6	47214.7	NA	9442.91	NA	7287.29	26248.5	33099.3	44369.1	NA	NA	16398.4	9449.81	37527.7	4425.99	18985.6	NA	17878.1	NA	NA	17168.5	13529.4		-0.928096	0.220935	-0.734427	0.436643
P01903	HLA-DRA	HLA class II histocompatibility antigen, DR alpha chain	NA	23820.7	NA	7329.48	6542.2	22041.2	9744.82	10639.9	18012.2	NA	NA	3882.04	7191.37	10125.4	8632.1	12162.7	NA	NA	NA	NA	7853.25	8943.08	18846	NA	NA	8261.69	18212.9	11408.7	NA	17313.8	NA	NA	NA	9843.23	11356.4	13882.8	46496.2	NA	22562.3	12845.1	36134.2	31401.5		NA	NA	NA	NA
P01911	HLA-DRB1	HLA class II histocompatibility antigen, DRB1 beta chain	NA	30759.3	NA	4312.73	NA	14382.7	23287.7	NA	39107.2	NA	NA	NA	NA	22376.2	NA	30569	NA	NA	NA	NA	7966.81	NA	35136.4	NA	NA	12206.7	11600.3	13326.8	NA	28644.5	NA	NA	10077.4	17622	24391.2	NA	76725.2	NA	12278.8	15147.2	29037.3	32418.8		NA	NA	NA	NA
P02452	COL1A1	Collagen alpha-1(I) chain	1.62636e+06	1.64497e+06	1.87024e+06	1.34234e+06	1.52271e+06	1.18032e+06	2817320	1.56113e+06	1.64358e+06	1761270	948550	1.09199e+06	987591	2.62294e+06	1.02934e+06	550448	738681	533120	369188	155922	944972	1.40125e+06	1.65948e+06	1923282	1.82174e+06	1.5421e+06	975925	2.61282e+06	1.37719e+06	1.82181e+06	1.84764e+06	1.70333e+06	1.84654e+06	812385	2.25381e+06	2.5668e+06	2.38194e+06	2.56659e+06	3.95456e+06	3494008	2.24207e+06	3.06229e+06		1.75275	0.00335566	1.56002	0.00843968
P02458	COL2A1	Collagen alpha-1(II) chain	513868	529165	555785	420518	513026	320030	821544	506252	618680	554053	293395	332757	295084	917741	339708	228451	264957	197335	123673	48996.6	384715	458677	560232	579652	501583	492370	320334	795701	409866	553660	603047	537407	608782	297599	866580	622589	765641	660022	1.00735e+06	1.14538e+06	466744	1.00532e+06		1.48847	0.0106322	1.38053	0.0227925
P02461	COL3A1	Collagen alpha-1(III) chain	513543	864447	616854	518612	697678	432064	906124	565654	909817	651225	367168	521105	372494	901964	385438	385264	331257	309054	257433	148908	572832	552237	847702	741077	650540	718852	443482	857615	500792	950688	780578	662913	878429	432142	867132	597560	920338	627246	1189807	1.05672e+06	462234	786390		1.09344	0.0079117	0.992571	0.0215121
P02462	COL4A1	Collagen alpha-1(IV) chain	203812	264688	317705	207453	228714	132857	518140	229738	290521	323195	183930	208681	118610	569319	226257	226627	257617	238773	170140	115302	356028	208323	280200	351742	240322	250199	129878	541569	188057	293614	359669	230768	253549	155508	567172	208671	261539	318059	317682	273684	146510	457516		0.30823	0.423815	0.328053	0.436078
P02511	CRYAB	Alpha-crystallin B chain	3.86617e+06	3.5823e+06	3.3821e+06	1.86649e+06	2539902	2.39737e+06	3.26727e+06	4972242	3.11719e+06	2.93721e+06	2.0723e+06	2.35456e+06	3033796	2.70796e+06	10222092	6989779	7460062	3.24447e+06	3059121	7.46117e+06	6.56572e+06	5087396	3130336	3.45152e+06	1.87089e+06	2.56043e+06	2745401	3083746	6.23626e+06	3.74357e+06	4257864	2.41836e+06	2.61322e+06	3.07847e+06	3668736	3711386	1.68339e+06	1.59592e+06	1.06301e+06	1.00361e+06	1476304	2.16228e+06		-0.896518	0.0298869	-0.867497	0.0349447
P02533	KRT14	Keratin, type I cytoskeletal 14	67897.3	75656.1	38591.7	180200	192205	61126.9	NA	137690	48508.9	268873	40252.6	40027.9	54700.7	83941	NA	110947	27551.9	39988.5	169346	32386.7	73022.1	93323.4	61828.4	27886.3	48089.1	46566.2	NA	81352.2	48278.6	28553.3	38134.8	43026.6	328210	56739.6	192451	137993	79053.1	42360.6	35426.8	291220	57677.6	44751.2		0.572744	0.394774	0.398442	0.564193
P02545	LMNA	Prelamin-A/C	3.82649e+06	4216821	3361824	2963320	3.55829e+06	3412611	635447	3.79859e+06	3.93239e+06	3.20085e+06	3380554	3722851	3.45885e+06	591261	3.30656e+06	3.15834e+06	2289578	2635397	2.53382e+06	2.26081e+06	553235	3.44819e+06	3912670	2.95708e+06	3.53842e+06	3.51695e+06	3730640	508716	3.45997e+06	4.18301e+06	2.89554e+06	3.00865e+06	3.59661e+06	3137849	564224	4849040	4048289	3.89346e+06	3475629	3.5065e+06	4.19024e+06	616554		0.508917	0.390301	0.526557	0.379914
P02647	APOA1	Apolipoprotein A-I	123687	88465.2	110130	79053.5	65372	52648.4	182577	91791.9	56744.8	118297	260239	79074.9	38180.6	91418.1	78440.7	62207.3	70643.1	12121	27536.6	34098.8	53345	83888	69670.4	76259.3	67065	49200.5	53312	124367	78195.5	58206.8	69529.6	57912.6	54156.2	63576.5	79897.4	68220.4	68020.9	66244.8	72924.7	53587.7	69682.7	78765.2		1.12323	0.0296853	1.08934	0.0599247
P02649	APOE	Apolipoprotein E	276966	221085	182724	239513	335765	463284	360790	314058	199298	194070	235361	338855	442389	333240	824791	1.06554e+06	1062403	1.07803e+06	1.11255e+06	1.3898e+06	1150118	351819	211994	217491	254927	344825	509065	341558	431834	294604	367359	317753	435406	607732	426139	136186	156008	119996	187200	201327	191815	142351		-1.78684	2.10111e-05	-1.77765	1.95051e-05
P02654	APOC1	Apolipoprotein C-I	3969.52	NA	NA	NA	6200.78	8596.51	5229.51	NA	NA	3402.76	11584.6	NA	10057.4	2130.21	55337.7	66535.4	114577	40338.8	40815.3	34925.1	25806.6	4649.18	624.462	NA	NA	NA	11186.5	3836.94	9708.09	NA	8144.49	3716.18	NA	19062.9	NA	NA	2580.2	4443.75	2371.99	NA	153.8	NA		NA	NA	NA	NA
P02656	APOC3	Apolipoprotein C-III	11974	10756	23771.3	2117.3	NA	3328.86	17295.8	5673.69	3402.16	12534.8	8561.99	2235.18	3597.59	11814.5	4753.12	833.272	3887.32	953.046	NA	NA	NA	5579.09	9656.43	10602.2	6417.42	4718.45	5852.1	18792.9	9948.88	7921.96	12505.1	2567.35	2168.87	2769.61	14018.2	5009.11	5098.96	9504.97	8235.63	3712.91	9932.68	15587.8		NA	NA	NA	NA
P02671	FGA	Fibrinogen alpha chain	NA	NA	NA	NA	NA	NA	NA	NA	NA	NA	22237.4	NA	NA	NA	NA	NA	NA	NA	NA	NA	NA	NA	NA	NA	NA	NA	NA	NA	NA	NA	NA	NA	NA	NA	NA	NA	NA	NA	NA	NA	NA	NA		NA	NA	NA	NA
P02686	MBP	Myelin basic protein	28833.9	31782.2	17297.8	23040.2	27428.6	20845.9	24097.6	15866.5	25593.2	24666.5	20977	22255.4	24342.7	4857.89	17351.8	8458.62	NA	4610.18	5091.74	NA	4461.69	15896.6	26035.9	13640.7	25823	24713.8	21372.6	NA	12981.2	21602.3	8898.93	20032	17884.2	19153.9	15093.6	40018.9	25498.1	28544.9	39864	31410.1	37516.3	17781.5		1.23961	0.00110583	0.923968	0.0391648
P02746	C1QB	Complement C1q subcomponent subunit B	NA	125393	NA	53299.9	55756.1	NA	71148.1	NA	93487.9	NA	NA	NA	NA	77908	NA	89080.1	NA	NA	30339.6	NA	NA	NA	134899	NA	44076.9	NA	NA	52617.1	NA	138739	NA	52631.4	NA	NA	114493	NA	99741.1	NA	69151.9	NA	65943.7	NA		NA	NA	NA	NA
P02747	C1QC	Complement C1q subcomponent subunit C	NA	41481.1	2350.34	10309.3	11885.9	7469.85	29397	NA	43265.2	NA	15304.8	7179.48	6743.42	26524.4	NA	21606.4	NA	13108.7	7371.88	2620.61	22130.2	NA	34994.3	NA	12519.8	11308.4	7259.18	23131.5	NA	32301.4	NA	12179.4	15513.8	5118.34	23656.2	NA	21101.4	1895.12	11788.8	12484.9	14749.6	16020.5		0.0508812	0.945986	0.317789	0.634667
P02749	APOH	Beta-2-glycoprotein 1	109727	56329.8	84985.1	75282.2	56293.7	52359.8	106854	104167	51905.7	78347.8	61405.8	55274.3	42074.8	117442	115418	48058	52664	87622.4	44067.9	48875	44807.9	94848	54095.1	71359.4	58098.9	54646.3	49481.8	114563	68573.8	38654.5	63176.2	70158.3	56141.9	56911.9	126460	111264	57627.2	47604.7	98349	64474	49958.1	85590.8		0.399747	0.196258	0.312449	0.348617
P02751	FN1	Fibronectin	2.07699e+06	4.89844e+06	2545855	1.34004e+06	1.73592e+06	1.09525e+06	2.95558e+06	1.97629e+06	4955586	2.51725e+06	1.39898e+06	1.67739e+06	1.16422e+06	3.08898e+06	1887054	2.78497e+06	921968	674632	650839	850695	1.16267e+06	1.73419e+06	4272121	2.44174e+06	1.42914e+06	1.55483e+06	1.18617e+06	2.63196e+06	1.47753e+06	3.86823e+06	2.13197e+06	1235561	1519544	840274	2708599	1.65823e+06	4.86718e+06	2.54819e+06	1.813e+06	2.50105e+06	1.95551e+06	2.82989e+06		1.06179	0.0513579	1.09419	0.0450693
P02753	RBP4	Retinol-binding protein 4	81683.5	29976	66803.1	32086.2	47447.9	78894	60345.5	138979	23628.7	40800.3	53482.5	48376.9	108609	49416.5	236656	327101	228522	268067	732712	975674	151898	59154.9	35535.4	NA	35673.4	32641.8	87274.6	56420.8	104443	16060	58617.4	3963.24	31919.2	212669	82857.8	41158.2	14261	14813	40912.8	14495.9	26393.2	45356.6		-2.4577	0.000347991	-2.34186	0.00107672
P02760	AMBP	Protein AMBP	36800.5	NA	NA	10821.2	26834.4	NA	5874.61	NA	NA	6838.27	11368.5	14059.5	NA	27904.3	NA	13310.9	NA	8011.01	NA	NA	NA	NA	5968.8	NA	NA	17097.2	NA	NA	NA	NA	22916.8	14260.7	20165.5	NA	25975.5	NA	2811.96	3898.32	21665.1	23626.7	11599.6	NA		NA	NA	NA	NA
P02763	ORM1	Alpha-1-acid glycoprotein 1	8878.73	NA	2518.93	NA	NA	NA	NA	NA	NA	NA	55301.5	NA	NA	NA	NA	NA	NA	NA	NA	NA	NA	NA	NA	8200	NA	NA	NA	NA	NA	NA	NA	NA	NA	NA	NA	NA	NA	NA	NA	NA	NA	NA		NA	NA	NA	NA
P02765	AHSG	Alpha-2-HS-glycoprotein	4.1322e+06	1.00061e+06	1.94151e+06	1536858	1.43436e+06	1.36769e+06	2.32924e+06	3138645	1.14468e+06	1.79419e+06	1.30704e+06	839242	946277	2.94428e+06	4438550	950834	462717	1.05802e+06	577684	773582	1.12659e+06	3113807	1.23123e+06	947282	1290297	915774	1.01466e+06	3.17958e+06	1453348	549616	1.39176e+06	1.04624e+06	838074	1.13268e+06	2502943	1.43288e+06	1.174e+06	497447	2.26002e+06	1.62645e+06	1.1255e+06	1811491		0.950245	0.118644	0.753395	0.225426
P02766	TTR	Transthyretin	25367.9	NA	NA	16061.6	NA	8322.69	NA	NA	28081.1	NA	19492.1	6584.69	NA	9875.94	NA	20382.3	5686.78	NA	NA	NA	NA	NA	NA	NA	NA	NA	NA	NA	NA	NA	NA	NA	NA	NA	NA	NA	NA	NA	NA	NA	NA	NA		NA	NA	NA	NA
P02768	ALB	Albumin	27636116	10366142	14246211	10598009	10487781	7645584	15842912	21347862	9830335	14925379	31783842	8978548	7059740	19621874	23351540	6872482	3.70544e+06	9721881	5.59236e+06	6877897	9596137	20770612	10464062	8.24547e+06	10495708	7.87165e+06	7.20993e+06	22510186	11611646	5.13837e+06	13089325	9356508	7555193	8623119	22334472	13611319	7.97179e+06	5.58627e+06	17415116	12739859	8.32592e+06	17589798		0.80317	0.109798	0.989685	0.0759295
P02771	AFP	Alpha-fetoprotein	190417	85117.8	106103	64374.5	58096.2	42230.8	111837	159493	66137.9	120622	66760.5	53057.9	39967.1	121149	155772	37325	19366.7	65389.7	30387.7	36640.2	48841	145448	86104.6	44380.7	68989.9	39361.4	39160.4	152583	91897.5	40825.9	73772.4	52182.2	37304.8	45439.4	162821	196314	56121.8	37836.6	141869	65800.4	61545.6	121915		0.891926	0.0935167	0.848128	0.108325
P02774	GC	Vitamin D-binding protein	276338	67995.1	132091	104735	91509.2	58651.6	123465	216514	77502.1	103887	115703	56455.2	79365	159055	242661	62908.7	38578	88883.4	55343.9	66939.9	95909	215530	79045.7	57101.6	83577.1	54525.4	67068.7	207676	114009	32771.9	89609.5	87423.5	61832	80401.6	123630	78688	59989	30480.6	136135	105788	62488.5	125170		0.529688	0.303038	0.513457	0.287433
P02786	TFRC	Transferrin receptor protein 1	170991	215193	164222	179907	142852	134343	163605	157349	196632	149980	178543	140076	136837	151948	141469	148253	127615	124942	130645	229353	174568	159094	207998	162339	172761	143250	135849	156491	156839	208528	177350	191947	153062	144347	192085	133427	153519	117807	117798	117607	97837	179434		0.249572	0.183881	0.199698	0.268286
P02787	TF	Serotransferrin	470702	306695	361285	349263	331611	100775	301372	408395	318698	333516	838332	272428	195916	335165	787637	337705	250038	484665	465316	1417963	281694	412186	315098	273218	327291	254536	207803	363032	345324	239265	316925	330368	250363	337462	376929	62033	36695	49489	52159.9	88788.1	38447.4	65875.8		-0.581747	0.258301	-0.305675	0.541854
P02788	LTF	Lactotransferrin	1.7621e+06	560589	827441	549730	566554	455959	840861	1.44559e+06	650790	879582	523380	369497	296547	1.22306e+06	1.49772e+06	343912	154024	965701	298903	450458	477446	1.31607e+06	594779	456833	554566	356734	343159	1064295	595932	248480	665844	373281	298721	438693	1.36447e+06	1.07863e+06	345378	200474	729118	556745	426486	847013		0.735442	0.214492	0.648869	0.308277
P02790	HPX	Hemopexin	46174.1	4567.51	NA	20560.5	25286.1	28756.1	30495.8	36073	33791.4	18991.8	47202.3	14031.5	26858.2	43320.7	42427.7	26776.7	12213.5	NA	11762.5	NA	41599.7	15149.5	24537.8	16232.9	20852.7	17155.9	20827.9	34822.2	22268	21752.2	14651.1	20232.9	18140	17954.2	46804.6	26300.3	26386.1	21979	28330	29552	25933.6	36816.2		-0.0904211	0.891495	0.2683	0.565259
P02792	FTL	Ferritin light chain	402019	463597	231350	291690	244840	232363	908373	657920	514109	252285	248970	265443	311660	535768	360041	190683	79215.1	182848	133478	362680	244739	638399	390784	237509	281335	220290	360806	827372	622459	330240	188488	274115	232904	273869	1.17124e+06	1.26019e+06	353774	317638	374680	202508	990879	785471		0.929202	0.0680891	1.02382	0.0329098
P02794	FTH1	Ferritin heavy chain	215164	278337	153669	170636	144078	120305	725103	320702	308699	198846	141612	146715	187284	347197	243705	103974	66211.2	196097	87346.4	218480	114870	312438	252631	182743	194037	132892	240206	635480	292255	192486	158605	157743	137027	158030	993460	575466	238918	185208	230139	132123	564986	578446		0.776579	0.131473	0.854807	0.0416738
P02795	MT2A	Metallothionein-2	129569	28522.1	21988.9	330806	177822	614682	49989.7	108722	34376.1	39889.1	115056	41896.5	370776	64314.6	131309	138704	122927	216324	152244	169503	178610	132800	15638.1	28734.8	110655	157683	128813	50043.2	61006.6	19131.4	17781.1	314590	190397	436873	40973	485.993	19948.2	2317.46	9454.8	17420.4	14391.1	21549.7		-0.389815	0.63598	-0.81163	0.140367
P03886	MT-ND1	NADH-ubiquinone oxidoreductase chain 1	56769.7	56685.7	40997.6	54096.1	62455.7	71446.6	62078.6	58487.5	45644.8	44146.4	51622.3	54695.6	68147.1	44744.1	76647.6	96077	86110.9	137290	113996	67888.2	68393.6	61648.8	46073.9	16585.5	40664.4	50433.1	61962.9	38654.7	62121.9	38925.1	43434.7	55398.9	51613.8	74626.7	48065.8	19045	38207.1	23834.7	30797.8	36818.6	36245.1	30524.8		-0.510715	0.00886778	-0.616593	0.00229378
P03891	MT-ND2	NADH-ubiquinone oxidoreductase chain 2	12923.4	16834.1	21192.3	14864.8	29969.8	20647.7	24056.8	23206.5	24602.1	14391.2	22940.5	21158.4	15420.5	21427.2	22450.2	35641.9	34543.6	43290.6	53122.1	58266	20059.8	21735	20702.4	14323.3	NA	25208.7	24974.9	NA	22163.3	21992.5	NA	32202.5	24891.7	34134.1	NA	NA	NA	12117.9	16724.1	NA	27593.7	17216		-0.697704	0.0157218	-0.632537	0.0150736
P03897	MT-ND3	NADH-ubiquinone oxidoreductase chain 3	27596.8	17570.4	16858.9	48434.4	59651.6	77932.6	23081.1	29911.6	28004.6	20416	39341.9	49099.8	88752.4	28304.8	59053.5	93774.2	116548	221966	136963	156650	90107.2	32971	16501.2	35650.5	53634.5	72438.3	94290.9	24454.7	37382.9	21358.7	44102	47833.5	58017.8	138846	30103.5	5778.33	26455.6	15449.3	29537.8	63225.2	36509.2	23439.2		-1.56404	0.00307604	-1.42628	0.00189173
P03905	MT-ND4	NADH-ubiquinone oxidoreductase chain 4	49050.3	37238.8	30997.8	44591.6	63244.2	47042.6	28655.5	50373.8	39253	34546.1	51983.2	51486.1	55194.9	29293.4	66797	92745.4	101255	84725.5	137740	99320.9	52017.7	51475.4	39391.7	41884.4	34770.4	47631.8	45187.9	23880.7	51285.3	39325.9	41501.1	48596.2	58505.1	68932	31149.6	30846.1	41260.5	28325.2	33538.4	37962.3	38259.3	24196.1		-0.891615	0.00274735	-0.809541	0.00287309
P03915	MT-ND5	NADH-ubiquinone oxidoreductase chain 5	23087.3	19655.6	18080.2	22842.8	21636.6	22723.3	19948.7	21262.3	17529.7	21704.5	25008.9	21840.3	23974.3	16069	24510.4	35077.8	38591.3	55814.3	47868.5	45722.6	22428	19014.1	20818.2	21410.7	26025.7	24974.9	25349.2	10041	21620.2	17099.2	29015.3	24797.2	21997.7	30954.1	15511.7	15287.2	17443.2	17961.4	18595.6	24842.9	25552.2	13081		-0.636496	0.00263241	-0.622049	0.0042742
P03923	MT-ND6	NADH-ubiquinone oxidoreductase chain 6	36886.3	NA	44838.2	36920	47063.2	NA	33367.6	29245.5	35416.4	40453.2	36729	43880.3	43360	38830.4	20267.4	40477.3	65926.1	115654	67846.1	69554.5	39722.1	24868.4	16509.2	22906.6	66234.2	65380.2	75915.1	37162.7	41467.4	24245.1	34839	29612.5	33777.5	43262.9	26976.2	NA	31794	31666.3	25054.4	36000	46737.5	22977.8		-0.30467	0.420741	-0.341808	0.274469
P03928	MT-ATP8	ATP synthase protein 8	NA	NA	NA	25350.7	27710.1	NA	NA	NA	NA	NA	NA	NA	NA	NA	NA	28287.5	45280.7	177921	211602	127479	28535.6	NA	NA	NA	NA	NA	23115.8	NA	NA	NA	NA	NA	NA	41560.8	NA	NA	NA	NA	NA	NA	20712.1	NA		NA	NA	-3.50086	0.000107841
P04003	C4BPA	C4b-binding protein alpha chain	105727	56601.7	57224.4	67221.1	37927.7	70132	79612.4	73750.7	67986.2	30640.7	75682.7	46996.3	65010.4	121755	200344	214212	326371	350434	370578	420132	126397	72899.7	80206.9	73057.4	86848.5	64064.5	91310.3	102201	86919.8	66634.7	125146	68900.8	67058.3	125753	128651	52002.5	77885.9	51572.8	76632.5	65871.9	62992	69077.7		-1.84827	0.000113619	-1.84735	0.000264441
P04004	VTN	Vitronectin	199997	115980	293747	287487	112849	273168	279957	163901	128278	313771	278401	109217	204775	358516	185598	95258.7	321843	356202	210406	255757	157387	129576	115424	410227	334199	382760	193776	258212	107877	104002	544395	232995	269785	247308	378681	146444	117008	395953	397478	415896	332074	333250		0.118695	0.768753	0.11068	0.792749
P04040	CAT	Catalase	307831	279559	224022	295243	406186	349893	315836	351819	266105	202339	287570	364779	346617	262427	1.08558e+06	1.68287e+06	1.70301e+06	1533821	2.47636e+06	1.89796e+06	1.51034e+06	410356	262221	247737	294087	380404	398197	300025	534813	306695	392326	423551	516342	691249	325027	202267	190323	132423	204548	214259	160912	227384		-2.28299	1.77552e-06	-2.33358	2.11793e-06
P04049	RAF1	RAF proto-oncogene serine/threonine-protein kinase	18409	19021.3	23435.2	29357.6	24232.3	23647.7	25929.8	15960.5	27892.6	26773.6	18180.9	20747.9	19485.6	29825.6	13597.1	14579.6	14758.5	29974.7	25721.7	24752	NA	15056.4	19386.7	25060.6	21422.5	23957.9	21141.7	20937	18006.9	17532.9	15511.3	18599.8	19890.2	21363	28323.2	9921.18	13638.2	11474.6	18615.4	21438	14970.7	28908.3		0.238587	0.217048	0.208999	0.348496
P04062	GBA1	Lysosomal acid glucosylceramidase	187103	224467	154475	164686	162930	196592	213761	213437	243227	164686	148957	149062	175021	216885	148109	139946	103014	101145	81976	82688.2	166739	188865	228075	169593	165110	178492	192206	201653	170731	207776	159542	171079	140073	175724	285046	269465	219522	183559	249323	198191	240341	233702		0.787072	0.00503258	0.804049	0.0061937
P04066	FUCA1	Tissue alpha-L-fucosidase	46975.9	364247	61030.5	138035	217746	126694	229316	47432.1	349700	54047.1	113497	196306	135357	228768	54546.2	236130	54923.2	150550	120296	125018	172740	49066	319349	68364.7	162956	207595	147315	200487	37537.3	307890	71626.8	152454	205722	162684	252454	66559.4	611839	84197.5	376342	483075	471333	254374		0.349697	0.55631	0.292945	0.628566
P04075	ALDOA	Fructose-bisphosphate aldolase A	4.31139e+06	4815329	4692413	3.85221e+06	3.8027e+06	3.88154e+06	4799497	4703188	4843829	4.65286e+06	3.75593e+06	3.92288e+06	4320439	4.31664e+06	7.11485e+06	7729462	7828043	9203884	9543182	14423759	7.70021e+06	4722882	4744140	4556272	3.73807e+06	3.87364e+06	3.99223e+06	5.02756e+06	4870696	4884971	4495355	4.18232e+06	3.93575e+06	5.06116e+06	4515656	4.54557e+06	4329676	4.38052e+06	3444976	3.38747e+06	3.00932e+06	5204193		-0.908551	0.000107493	-0.870631	0.00012836
P04080	CSTB	Cystatin-B	529631	692780	419367	379298	402853	690124	651279	660236	555438	333561	370201	417798	838379	452514	924235	613873	859676	293274	688845	972079	839269	659395	488509	438882	303396	424774	745125	692556	716421	558338	418275	377936	413834	524316	467659	760923	442922	464567	380748	244236	624024	561791		-0.286317	0.424029	-0.345799	0.357168
P04083	ANXA1	Annexin A1	4.16284e+06	2853171	3.17741e+06	3.22906e+06	3192175	4701379	2.65482e+06	4.01085e+06	2.80778e+06	3.26621e+06	2884755	3103466	4.38959e+06	2.71146e+06	5.40046e+06	4.37172e+06	5524399	5.08093e+06	4.88835e+06	7.23315e+06	4554580	4069013	2.78258e+06	3.39263e+06	3.26706e+06	3.45348e+06	4246676	3.03286e+06	4281299	2.91636e+06	3.64964e+06	3.31941e+06	3179713	4615019	3009302	4.13494e+06	3.78603e+06	3.84772e+06	3553032	3.53846e+06	3.70502e+06	2.97748e+06		-0.502349	0.010563	-0.527292	0.00476801
P04114	APOB	Apolipoprotein B-100	88218.9	65264.9	80128.4	66625.5	63988.3	46097	94358.2	73938	78758.4	92715.9	73442.6	63592.1	34353	119202	60575.9	39308.3	37062.1	48817.7	40137.4	43821.4	45925.7	71809.2	83090.2	73369.8	76025.5	62463.3	40055.4	108540	50707.7	64662.8	76445.2	55673	50167.1	37237.5	153772	143491	88137.2	81881.6	97770.4	66407.9	75050	128380		0.691734	0.00292328	0.752014	0.0125293
P04150	NR3C1	Glucocorticoid receptor	10827.6	8771.44	8357.94	7622.19	7280.86	12536.4	7130.07	7630.24	2724.79	10732.2	7403.01	9707.84	8154.93	5114.43	NA	4560.25	NA	NA	NA	NA	NA	7026.67	7476.08	5465.31	7187.18	NA	NA	6413.64	6127.73	9291.37	NA	7648.99	7413.13	NA	8371.9	37592.9	14609.3	22537.8	14897.8	10819.9	9843.95	15962.1		NA	NA	NA	NA
P04156	PRNP	Major prion protein	36776.2	48902.7	54772.2	47974.4	42797.2	46528.4	43639.7	47641.9	42015.1	48994.2	40022.2	41342.7	65223.3	39043.1	34631.6	31233.1	41725.8	40384	29369.5	38458.1	40032.8	44334.9	44035.9	45596.2	37427.3	48940.9	55253.6	40767.7	47752.2	50335.6	35766	59402.3	39357.9	53243.8	32360	69316	56914.2	63479.7	63523.5	45235	85132.4	29596.8		0.366046	0.00623193	0.390098	0.0112336
P04179	SOD2	Superoxide dismutase [Mn], mitochondrial	1.3727e+06	2.85839e+06	1040936	1.80758e+06	1.29372e+06	3172434	2.2507e+06	1.55643e+06	2.44229e+06	983819	1.6675e+06	1.45879e+06	3.63101e+06	2341110	1.50514e+06	1.98779e+06	1.27852e+06	1.22268e+06	1.30517e+06	1.20209e+06	1.3203e+06	1.56005e+06	2.40728e+06	1039495	1.73022e+06	1.23697e+06	3.29674e+06	2.1352e+06	1.75044e+06	2.47737e+06	1.231e+06	2010443	1.42342e+06	2.40034e+06	2916247	972555	1.83438e+06	848808	1.51782e+06	896266	3.46708e+06	1.96869e+06		0.533622	0.0957307	0.57865	0.0731047
P04181	OAT	Ornithine aminotransferase, mitochondrial	342364	399018	407711	469336	435917	605008	299162	371510	328834	344865	513514	499885	771252	322291	293978	266163	269110	242939	199372	392612	255160	362843	325173	373141	409708	431583	594956	327009	343156	390197	381866	415669	380052	613674	341071	372458	302103	336170	280280	303302	566101	257536		0.735699	0.0036644	0.809567	0.00623861
P04183	TK1	Thymidine kinase, cytosolic	24678.4	8727.58	14663	NA	13792.6	17055.1	NA	20375.6	13719.5	13903.9	14723.8	10637.4	14631.8	NA	20512.2	NA	NA	NA	NA	NA	NA	21302.5	13424.5	15892.6	19263.2	14304	17759.5	NA	19160.2	9045.68	18096.9	16434	12401.2	13509.3	NA	NA	NA	10847.4	NA	NA	NA	NA		NA	NA	NA	NA
P04196	HRG	Histidine-rich glycoprotein	NA	NA	NA	NA	NA	NA	NA	NA	NA	NA	15851.1	NA	NA	NA	NA	NA	NA	NA	NA	NA	NA	NA	NA	NA	NA	NA	NA	NA	NA	NA	NA	NA	NA	NA	NA	NA	NA	NA	NA	NA	NA	NA		NA	NA	NA	NA
P04216	THY1	Thy-1 membrane glycoprotein	918327	1.18554e+06	933357	591726	732827	1.10024e+06	771449	980520	1.19481e+06	981743	537873	817336	1.44743e+06	1.17791e+06	1118843	1.02697e+06	997874	747192	804175	1.13864e+06	863304	904043	1.13088e+06	1.49222e+06	446011	641436	1.03189e+06	843469	883810	1.19074e+06	1.28362e+06	652459	753530	1.49957e+06	831528	893791	1.22062e+06	1.41838e+06	666245	1.05902e+06	1.05698e+06	610387		0.00956023	0.966649	0.200257	0.430598
P04233	CD74	HLA class II histocompatibility antigen gamma chain	NA	9108.72	NA	3436.67	NA	NA	6018.66	NA	9175.51	NA	1819.55	NA	NA	4037.61	NA	4464.03	NA	6927.95	NA	NA	NA	NA	5182.28	NA	NA	NA	2244.01	3360.37	NA	9273.92	NA	3629.75	1799.83	NA	NA	NA	25506.6	NA	9884.33	13438	13440.1	11001.4		NA	NA	NA	NA
P04264	KRT1	Keratin, type II cytoskeletal 1	13798.5	27395.2	9734.56	101801	44799	15547.6	10476.7	18994.7	8939.2	85667.7	16611.9	9051.38	9707.22	61187.4	6871.01	25976.8	7444.27	13886.6	36002.3	9735.21	20916.3	48292.3	25571.1	6473.67	7630.97	12528.5	6574.59	34918.1	10542	7006.82	8998.27	9429.99	147483	7049.09	47342.6	70015.9	25399.1	10344.4	7113.75	163027	13021.3	19506.6		0.498055	0.404364	0.407788	0.518538
P04275	VWF	von Willebrand factor	28879.5	21542.1	17390.9	28783.5	70099.6	19183.2	30382.6	39330.5	25965.3	22808	29500.4	82391.2	20272.6	36460.8	32045.7	18229.7	16074.6	19784.6	27900.8	13241.3	20859.3	34245	23288.2	24066	26228.7	71839.4	16611.8	29835	31262	23290.8	19661.2	29619	77222.1	15718.5	32100	32885.9	39811.3	40723.2	63194.2	82394.9	19359.1	21183.4		0.405725	0.216596	0.645033	0.0600037
P04350	TUBB4A	Tubulin beta-4A chain	650658	639376	680440	550606	530220	488483	982631	666759	570313	671661	524495	495291	421416	622672	512191	298689	384204	276597	321343	449434	503943	575321	586200	559583	627193	651336	383837	753442	473797	579185	489250	507733	461177	376081	640107	656834	690529	675023	769471	787650	513536	679538		0.84421	0.00503258	0.694884	0.00922986
P04406	GAPDH	Glyceraldehyde-3-phosphate dehydrogenase	14151351	21356056	18668800	13640837	13568107	11332557	21185084	18761862	17739354	17893344	10530077	13545507	14988725	15191283	17818146	13606967	13586502	17179736	15550079	21369010	14123560	17646806	18981954	18015542	13892027	13082655	12841776	20107814	16256663	20482336	13522079	14394264	12744883	13118106	21424708	19401912	18247204	19026470	12844411	13061609	11086080	18281680		0.12238	0.529743	0.0880212	0.609011
P04424	ASL	Argininosuccinate lyase	64612.3	49645.9	60016.6	62305.5	61306.2	69931.6	55817.2	59616.7	50507.9	70741.7	54345.7	59017.7	63219.1	57848.8	57327.2	43333.2	60603.8	68151.2	65874.4	85077.1	37613.6	60430.7	50835.4	66580.9	56204.2	62842.4	65522.5	49915.6	57932	47801.6	66381.9	52835.4	54334	65750.9	54221.4	59253.7	51777.7	62809.3	51679.4	53505.7	58351.1	58737.3		0.144726	0.366348	0.139295	0.377421
P04439	HLA-A	HLA class I histocompatibility antigen, A alpha chain	541075	471282	498625	617142	557510	652071	591483	506396	467891	493349	567692	560102	700913	613680	761908	883748	875392	1.15511e+06	984640	1.87816e+06	811842	544345	469163	551140	484524	539627	614782	612128	589181	519812	577554	561574	498923	809562	620997	579651	548951	628253	703154	698504	644687	561245		-0.709699	0.00272159	-0.701337	0.00309269
P04440	HLA-DPB1	HLA class II histocompatibility antigen, DP beta 1 chain	NA	NA	NA	NA	NA	NA	NA	NA	22410.8	NA	NA	NA	NA	NA	NA	NA	NA	NA	NA	NA	NA	NA	NA	NA	NA	NA	NA	NA	NA	16671	NA	NA	NA	NA	NA	NA	42265.5	NA	NA	NA	NA	NA		NA	NA	NA	NA
P04626	ERBB2	Receptor tyrosine-protein kinase erbB-2	14561.1	12361.8	6820.23	11103	14082.8	10786.6	NA	12234.1	10614.5	8608.68	11596.4	10064.3	10892.7	5639.65	11051.6	14413	8560.64	11443.3	8706.5	5070.9	6815.06	11103.3	7168.74	7523.13	9128.65	9964.15	7799.35	9884.12	6867.44	8483.72	19850	7448.82	5810.42	8348.9	16132	10181.2	7984.61	7979.73	7677.12	20562.6	7607.12	8207.9		0.151857	0.430185	0.0260441	0.882158
P04632	CAPNS1	Calpain small subunit 1	430422	483935	325965	402685	397539	441605	356304	449718	409166	297992	409751	412510	479776	358556	476990	347215	250656	298016	269374	292379	296168	452318	415767	306739	385002	396410	422157	373125	438948	425481	277072	402677	377008	361640	347811	522005	469308	342111	407590	424222	454033	341248		0.487234	0.0167923	0.492476	0.0182661
P04733	MT1F	Metallothionein-1F	7596.08	NA	NA	23525.4	11394.5	29990.3	NA	5352.5	3539.58	5931.67	11708.9	4097.72	12428.2	NA	10645.1	NA	17002.5	31768.4	15912.4	55294.3	NA	8487.83	NA	NA	10354.6	15664.9	NA	NA	NA	NA	NA	8486.36	NA	15843.7	NA	NA	NA	NA	NA	NA	NA	NA		NA	NA	-1.22919	0.0161217
P04746	AMY2A	Pancreatic alpha-amylase	NA	NA	NA	NA	NA	NA	NA	NA	NA	NA	NA	NA	NA	NA	458.856	NA	NA	NA	NA	NA	NA	1350.58	NA	NA	NA	NA	NA	NA	565.854	NA	NA	NA	NA	NA	NA	1517.96	NA	NA	NA	NA	NA	NA		NA	NA	NA	NA
P04792	HSPB1	Heat shock protein beta-1	9580240	12958360	11871966	9138721	8516652	6.46356e+06	10126212	10458061	12316881	11066800	9366748	9104341	7163165	9516698	7.65865e+06	7346764	7.45556e+06	4.26207e+06	3.46451e+06	3.71439e+06	5.42773e+06	10259442	11693621	10254711	9382324	8670105	6.9341e+06	11123645	10115114	11951969	9223767	8447109	7567409	4600163	11327644	7.88654e+06	8402205	7558822	6601422	5.17969e+06	6870780	8223300		0.977542	0.00630132	1.01698	0.00363946
P04839	CYBB	Cytochrome b-245 heavy chain	NA	25805.4	NA	14938.9	14464.9	8713.66	28334.2	NA	26667.2	11621.9	9602.13	13367.1	7053.64	26342.8	NA	26048.9	NA	NA	8880.35	8492.58	12414.4	NA	25128.2	13951.8	10158.9	15492.5	10788.7	26992.1	NA	22184	NA	13388.9	14630.8	13484.7	25706.8	NA	39780.1	NA	20201.6	18818.4	26412	34120.6		NA	NA	NA	NA
P04843	RPN1	Dolichyl-diphosphooligosaccharide--protein glycosyltransferase subunit 1	2046254	2063708	2.07636e+06	2053137	2.00965e+06	1.68372e+06	2.08248e+06	2.08548e+06	2.03475e+06	1.92819e+06	2.0082e+06	2.01734e+06	1.89679e+06	2103044	1.99271e+06	2.06859e+06	2.08599e+06	2427614	2223050	2.32334e+06	1.89484e+06	2.04865e+06	1.98536e+06	2.07697e+06	2.01892e+06	2.02509e+06	1.74682e+06	1.98917e+06	1969467	2.04267e+06	2.04782e+06	2.04357e+06	1.90577e+06	1.8392e+06	2.19008e+06	2.20226e+06	1943416	2.00702e+06	1.98906e+06	1.92903e+06	1.96651e+06	2.01668e+06		0.0351194	0.523981	0.0628073	0.0282077
P04844	RPN2	Dolichyl-diphosphooligosaccharide--protein glycosyltransferase subunit 2	542621	570570	577325	482097	448176	315584	571818	521836	476121	502415	493277	470997	420172	446087	351723	418208	431571	417967	400892	386991	451652	495343	511448	464439	436411	423854	395975	545637	500124	542498	430341	449224	415374	348600	543518	540042	474607	514432	485362	447400	525296	517056		0.397564	0.0263343	0.365954	0.00194488
P04899	GNAI2	Guanine nucleotide-binding protein G(i) subunit alpha-2	552915	551208	594883	500954	603969	483523	501538	610116	622092	528658	494194	556166	627834	574118	498153	552556	457376	469098	503553	523592	497880	613007	609046	583362	455094	594120	531170	542543	563401	600536	489796	536438	584154	565782	529724	629130	650769	619453	559550	643222	625347	568701		0.239158	0.0225355	0.34069	0.00231837
P04921	GYPC	Glycophorin-C	32998.6	29660	35982.9	12236.4	7917.81	9829.02	34885.6	28133.9	15462.3	25653.2	33022.1	25506.7	10085.4	18784.9	17831	7558.27	14170.6	NA	NA	NA	7877.28	33559.5	18448.8	17334.4	35292	12581.3	32198.3	32693.6	40028.6	29711.6	17343	2942.09	8179.21	NA	15350	36216.3	19933.6	17555.3	25682	6675.84	25327.4	18840.3		NA	NA	NA	NA
P05023	ATP1A1	Sodium/potassium-transporting ATPase subunit alpha-1	938866	719126	864123	743772	845873	838078	775116	966908	739201	835863	717308	830653	863095	726452	789054	623292	580908	701564	589267	642719	622709	925634	734579	881546	725832	831740	799440	731585	865716	706596	852671	769012	837719	789818	772806	915173	580291	693134	617040	712706	751082	643882		0.461653	0.00127712	0.46738	0.00129035
P05026	ATP1B1	Sodium/potassium-transporting ATPase subunit beta-1	214936	173182	130461	119672	112152	109648	113753	205926	164805	128779	118254	102536	146898	107962	133476	87101.8	50337.1	61321.5	42872.1	42720.4	52873.3	183848	155877	113016	129817	116729	117009	110598	159101	134652	90610.3	109572	102679	95396	112158	130844	82106.8	56815.4	81616	99396.5	117529	50710.5		1.15697	0.00318229	1.18382	0.0023432
P05067	APP	Amyloid-beta precursor protein	13022.3	17354.4	13155.3	15502.8	15028.9	10156.6	18912.1	14735	17323	12295.2	14652.7	17256.5	12332	17085.2	11985.8	9917.28	7149.67	7435.05	9800.48	9436.72	16513.2	16072.6	16004.8	10389.1	14274.6	15862.5	10907.5	21133.3	13385.9	13620.6	9543.25	12900.1	14778.8	9962.06	15177.4	17782.6	23643.8	15627.1	15498.6	16307.9	11384.9	20710.7		0.332376	0.0670458	0.393997	0.0232875
P05090	APOD	Apolipoprotein D	55549.9	NA	NA	108419	107331	219666	1855.64	54201	16857.2	6599.67	71630.2	11136.5	164111	332.031	NA	21519.7	296.483	15781.7	65944.1	22148.9	NA	43091.5	NA	NA	22128.8	9677.14	85208.2	NA	493.649	NA	NA	38733.8	37676.9	23978.8	NA	NA	NA	NA	NA	20478.6	9525.83	NA		1.57299	0.247485	0.389934	0.744075
P05091	ALDH2	Aldehyde dehydrogenase, mitochondrial	518908	548893	492957	672169	683606	705629	449549	578724	537572	546469	715283	679838	706011	488832	1.00241e+06	1.82361e+06	1.9789e+06	2352454	2667047	1.61171e+06	887584	612308	556261	603907	644954	637155	730450	443407	748479	576671	892894	775844	751133	871355	599091	416450	394892	344240	489841	435791	585445	325327		-1.37962	0.00027502	-1.29227	0.000325909
P05106	ITGB3	Integrin beta-3	45808.1	40380.4	29452.4	25122.6	23509.5	22084.6	63462.7	42404	43085.8	28903.2	22227	24958.6	19902.5	67767.6	27719.3	25328.8	16863.4	15291.5	12736.4	11199	38467.8	38712.6	42882	31910.4	22627.9	25320.5	18784	62434.4	33885.5	38675.9	26661.2	22194.8	22744.4	16609.1	61303.7	55766.5	45710.3	31198	22188.4	32149.1	18633.7	85929.6		0.664801	0.0660337	0.664807	0.0778274
P05107	ITGB2	Integrin beta-2	NA	42997.3	NA	22233.6	21951	15388.5	37938.2	NA	59649.8	19083	13285.4	14476.8	12811.3	47573.1	NA	46305.9	NA	15085.9	15900.3	3855.08	27018.6	NA	45319.9	4262.87	15250.8	19646.6	14207.3	41808.5	NA	38346.6	7980.52	14801	20098.5	13065.6	41985.3	NA	45278.5	12802.9	16966.6	26956.7	43016.1	36591.1		0.453039	0.441773	0.323887	0.629768
P05109	S100A8	Protein S100-A8	NA	133443	18431.7	39212.8	68981.2	44514.4	47811.1	16202.1	141694	26461.6	58775.2	64432.5	34923.8	56977.6	NA	80869.5	48407.7	83969	52237.8	61605.4	23764.5	NA	127066	23999.6	39933.6	48183.9	32637	40694.9	NA	120915	21029	41013.4	63682.3	25538.9	46910.2	NA	84385.9	23005.7	43374.4	52901.6	51916.1	51138.8		-0.0241579	0.965747	-0.0734761	0.895323
P05114	HMGN1	Non-histone chromosomal protein HMG-14	57225.2	60872.2	77361.8	53172.6	54324.8	45251.6	43573	42201.2	53186.3	66271	71359.7	43044.2	32949	44694.5	31764.7	43742.6	46635.7	49633.7	28592.1	28144.9	29455.6	33653	54988.6	56089.5	40434.1	43855.3	26307.1	51411.2	64852.7	39040.9	39725.4	30266.1	30544.3	37723.9	43826.1	26878.7	67993	46976	54404.3	53566.4	26076	41780.3		0.629263	0.00378304	0.494749	0.0341665
P05120	SERPINB2	Plasminogen activator inhibitor 2	19180.1	35286.6	25018.6	11579.5	18177.1	27306	51300	19834.5	33012.6	21573.8	13090	19775.8	24046.3	54231.6	31931.2	23279.3	11943.1	13904.2	11899.8	38125.7	28699.9	17428.6	33431.7	24533.6	10611.4	20586.5	23557.5	46454.8	18423.4	33994.1	23165.6	11594.3	15127	26266.3	47016.2	122436	45847.4	38275.5	20575.1	29218.4	53153.7	68701.6		0.203117	0.597472	0.215421	0.570881
P05121	SERPINE1	Plasminogen activator inhibitor 1	110535	145147	168360	76403.7	54838.2	31179.2	129934	91649.1	142278	153710	73853.2	67328.1	34333.9	129958	97912.5	38907.5	47695.1	40211.7	37867.1	29271.9	44999.3	92215.9	128507	138166	59202.3	67626.9	33486.1	124426	88907.3	126781	113633	56771.4	50406.5	27747.8	117916	105599	157452	212024	83045.2	103467	47129.8	301054		1.01133	0.0374997	1.02268	0.0249312
P05141	SLC25A5	ADP/ATP translocase 2	654020	494829	489591	621177	683052	859842	397807	669694	448512	479981	624583	629947	831080	429998	1.14362e+06	1.50719e+06	1.50378e+06	1.76251e+06	1.89057e+06	1.74753e+06	1.23635e+06	728892	442138	560077	510587	718560	680136	425350	830409	502178	761048	791915	783463	1.07282e+06	470033	362795	451494	400534	486917	518281	498844	409967		-1.24172	6.39798e-05	-1.24816	3.82597e-05
P05155	SERPING1	Plasma protease C1 inhibitor	69539.3	86093.1	55354.3	104420	91952.8	100458	50435.4	83770.1	76948.2	67512.9	146181	99214.7	92925	59100.9	73340.4	66423.1	29862.1	101581	49959.5	54162.1	41384.7	79151.4	78938	57017.2	108622	87151.4	101207	48265.6	75336.5	69876.9	59288.2	105799	88206.9	99239.3	76908.3	82110.2	69289.5	46539.1	76432.4	58736.5	78691.9	41969.3		0.524338	0.0776306	0.695653	0.0256237
P05156	CFI	Complement factor I	35043.6	3833.78	16194.8	21597.7	15433.2	16338.5	12877	26918.4	11449.5	16385.4	16737.2	8687.49	9377.93	30781.4	29775.6	9026.97	NA	16397.5	NA	11421.1	11133.6	24284.5	8376.69	10159	8922.7	11450.8	7386.26	19996.4	11400.7	783.985	14097	13273.6	16.3369	9711.6	18125.8	5353.16	16060	92.1651	14734	18944.7	1819.06	7744.26		0.0715755	0.884894	0.11976	0.771189
P05161	ISG15	Ubiquitin-like protein ISG15	36886.9	56189.6	58638.4	36334.8	56114.4	29846.3	55751.9	35686.5	56841.2	58267.2	36359	52342.2	38088.8	56337.5	33927.4	29276.2	36013.9	1.10968e+06	33276.2	21640.8	29869.7	31507.9	60025.3	57111.4	30126.3	53537.5	31187.5	52097.8	29526	51755.8	56813	38223.3	50937.4	33769	78482	45698.8	63375.8	75096.8	47253.2	65028.7	53671.9	55882.9		-0.113937	0.901855	-0.0636908	0.943455
P05165	PCCA	Propionyl-CoA carboxylase alpha chain, mitochondrial	79579.3	62404.3	53081.4	96335.2	83920.1	127188	75809.9	90765.1	65041.5	60065.1	91802.5	79939.3	116554	70926.7	253488	357491	384035	534428	558504	407892	254051	106230	59641.4	66479.3	92353.2	71095.1	136322	73707.2	143011	68193.5	116795	124377	104812	193519	93294.1	46419	63038.1	41016	60349.7	52874.2	54411.2	51005.3		-2.05563	1.27478e-05	-2.02616	7.24679e-06
P05166	PCCB	Propionyl-CoA carboxylase beta chain, mitochondrial	69936.3	48351.6	42881.4	83944.2	78294	121736	70813.8	71511.1	53554.1	51281.4	73893.3	70199.8	111167	72944.6	222801	327585	351818	539938	510763	410306	221271	86864.4	50582.8	63379.8	87295.2	71789.2	125304	68402	121393	58775	101500	111223	94943.4	179880	72146.8	40672.8	52438.4	39038.1	49561.6	50137.8	47781.6	50086.9		-2.12911	2.92109e-05	-2.10838	1.33544e-05
P05186	ALPL	Alkaline phosphatase, tissue-nonspecific isozyme	189089	668570	407497	137739	134404	360502	367868	163274	585975	381371	114410	99352	412228	331161	212715	315854	280022	183998	126028	210384	283107	186045	505398	448562	115258	109867	436915	286869	187373	559986	439004	112785	122951	405845	304531	121360	480283	501716	147940	130031	713146	297370		0.442994	0.343769	0.301088	0.565656
P05198	EIF2S1	Eukaryotic translation initiation factor 2 subunit 1	426551	486147	511496	498605	495573	355043	418043	418907	495219	494896	511942	480583	385347	439685	394781	441223	508529	627924	521539	539033	420378	409501	488745	524699	473161	506643	423164	411606	405229	458474	503956	480296	461673	461204	521310	388670	513324	534529	541540	543698	482656	431147		0.0216856	0.852557	0.0605445	0.547117
P05204	HMGN2	Non-histone chromosomal protein HMG-17	67691.4	56528.9	103028	67761.9	51342.7	116050	45013.3	46307.7	42519.9	35436.7	72261.8	50937.3	71556	26189.8	45939.8	72824.2	70520.5	58461.2	46900.1	40735	42747.1	47007	47684.3	49087.3	45824.1	53198.4	29060.4	72104.7	86730	54888.4	11864.3	56412	23304.1	37478	51019.8	52256.3	50880.6	74332.4	78790.1	33048.6	41413.9	57117.4		0.443441	0.106975	-0.0514782	0.853075
P05362	ICAM1	Intercellular adhesion molecule 1	25643.6	47263.8	39364.1	39984.9	49077.4	60842.2	34461.5	27785.6	37935.1	35904.8	35610.2	48331.6	63720	38068.7	28312.6	39474.9	24891	51209.7	24834.7	23453.6	27555	20588.3	32018.1	37252.7	31104.2	51218.4	43886.4	32099.4	19453.5	35777.2	39684.9	31544.2	39171.2	42920.4	37310.4	26866.3	38547.4	27149.6	33214.3	50999	54579.6	28233.8		0.448168	0.0520506	0.429581	0.0556383
P05386	RPLP1	Large ribosomal subunit protein P1	236755	361610	309459	121911	114191	120932	380568	196940	274154	335198	283014	265303	57891.2	303102	153593	49061.7	93497.1	1.59619e+06	89961.3	14072.3	33029.1	182594	354717	295196	293683	136731	121136	290814	232237	334213	317754	55864.7	82461.5	21656.1	409595	284425	305850	299265	340446	87373	251555	148690		1.21149	0.218315	1.30204	0.191903
P05387	RPLP2	Large ribosomal subunit protein P2	464043	488614	487391	242855	200082	151355	441493	403084	376854	469463	389671	345583	99969.4	391949	269610	73554.1	148808	22463.2	18083.4	13159.6	42739.9	367292	399026	386870	389012	251215	254412	420027	436207	443993	371557	98276.9	157882	26648	315954	385747	372990	425002	428905	213093	401112	413009		2.61311	0.00411338	2.64306	0.00399759
P05388	RPLP0	Large ribosomal subunit protein uL10	845613	878697	927980	927620	839098	761213	780998	833727	915211	915221	923265	802751	766477	832142	819547	827681	894534	1.01531e+06	854393	756360	706463	799957	915517	946406	890545	793823	713647	753697	809200	859748	907456	886336	830070	795158	972730	878099	894522	941570	899352	880149	820473	871231		0.156939	0.0552906	0.18317	0.0273894
P05413	FABP3	Fatty acid-binding protein, heart	90755.8	112782	76103.1	96182.2	132698	168022	154669	118240	123928	89530.8	101012	131711	106309	177568	3.06577e+06	1.68272e+06	1.49098e+06	4.50343e+06	4.16047e+06	7.53191e+06	906931	135974	118067	100759	111650	145410	102106	164344	300842	138060	184357	131275	144205	314083	311178	138600	115248	82762.2	112400	143881	149205	135917		-4.36553	9.29997e-06	-4.2976	9.4707e-06
P05452	CLEC3B	Tetranectin	28825.8	7601.66	23677.8	22400	27780.5	28073.7	15661.6	21129.6	7362.68	26525.9	16981.9	28689	21844.5	11716.3	24919.6	10754.1	16849	22293.1	23775	29536.2	13789.3	19570.9	6528.37	17541.8	20637.5	22229.7	27671.9	4904.59	18265.1	5958.22	16572.1	12738.2	21566.1	20106.2	6435.23	3333.15	6869.23	9552.63	2892.07	6854.01	7188.13	15104.4		0.100252	0.75654	-0.04395	0.892214
P05455	SSB	Lupus La protein	263424	238198	272014	199398	204107	166960	205876	242209	212514	253619	240233	210436	207090	183576	205196	182622	232589	221730	183083	154815	201115	246105	225010	251996	221626	207603	183688	201108	246110	238086	249636	208805	207685	185991	182418	216422	198429	218547	211699	197707	230231	189006		0.276263	0.087023	0.305909	0.0289775
P05496	ATP5MC1	ATP synthase F(0) complex subunit C1, mitochondrial	2341.88	1242.44	857.036	1610.16	1365.4	NA	8291.59	3678.42	992.837	1835.21	1289.19	1386.11	1380.58	2986.09	1762.47	4292.17	5163.6	5877.15	6362.96	10669.1	3315.74	3688.62	1086.7	1258.62	1788.07	1601.04	2483.24	NA	394.942	2587.16	218264	3050.7	2279.54	142.818	NA	1773.85	NA	1473.29	1179.2	973.964	2493.93	1041.49		-0.662287	0.0445413	-0.711543	0.00496613
P05543	SERPINA7	Thyroxine-binding globulin	16842.4	15185.6	19883.3	11571.7	7972.48	13414	20797.6	19635	10812.1	19182.7	12800.4	10604.3	10536.4	20486.1	20263.9	13163.3	NA	NA	NA	16548	NA	19286.8	10416.8	12145.1	17097.9	10707.7	10835.1	18358.7	12653.9	9291.83	10379.6	3729.36	8634.42	12610.4	26907.1	21560.9	8769.79	NA	14584.8	22813.6	9986.02	18155.5		NA	NA	NA	NA
P05556	ITGB1	Integrin beta-1	635569	646853	694633	555208	626985	477159	698119	687759	612411	637537	552233	629339	494065	695476	680704	688508	609850	481116	559741	422178	718343	657851	614833	670039	504394	643088	422141	758273	632521	642624	589700	569894	626723	452698	709504	671085	646629	630708	527648	627159	430535	729580		0.200553	0.321774	0.213255	0.280688
P05783	KRT18	Keratin, type I cytoskeletal 18	116147	44324.1	54645.8	57375.9	77425.9	30254.2	28570.3	92923.1	42004.6	55005.7	66153.4	68169.5	30348.7	53868.2	62099.8	24667.9	24486	18270.2	21918.4	46754.4	28416.3	87213.4	45132.8	48768.6	70958.9	78151.8	33414	17949.7	96441.5	41910.2	60933.3	61487.2	64261.7	30210.8	16618.3	733272	450266	455683	400707	293039	216510	100581		0.789285	0.066153	0.879235	0.0205352
P05787	KRT8	Keratin, type II cytoskeletal 8	16478.5	13175.4	NA	NA	21945.5	19505.7	NA	40967	13688.6	15524.5	14290.4	21058.9	17576.2	NA	NA	67637.9	NA	50138.7	51615.9	NA	NA	39206.2	NA	NA	11251.3	22440.4	NA	NA	25269	9981.55	30935.8	11164	24190.1	NA	33226.8	42493.3	47279.7	45002.3	31053.3	38667.6	19727.4	24386.4		NA	NA	NA	NA
P05997	COL5A2	Collagen alpha-2(V) chain	126861	185934	159954	117090	110237	91318.9	231041	127158	188206	171214	80976.2	81044.6	75617.2	233822	100813	69047.3	71996.8	51058.4	37021.2	42229.6	115784	116538	181231	172222	160597	111844	79107.2	225186	117192	185409	160249	147842	130447	70205	212883	205669	241251	241901	320761	261091	140169	316397		1.1467	0.00661446	1.01453	0.026606
P06132	UROD	Uroporphyrinogen decarboxylase	74454.2	66039.8	62505.9	91509.5	75319.5	135596	75735.9	79888.7	65589	67961.8	78975.9	67825.4	121939	73014.9	109986	112290	117721	130261	127083	133639	117113	85960.6	57760.7	63069.2	80243.8	76395	101115	84652.2	80843.8	57392.5	53208.8	81752.7	79829.6	115684	85985.7	66328.5	65469.3	58459.4	65031.3	75530.1	77137.9	74904.1		-0.450958	0.016221	-0.478936	0.00301361
P06241	FYN	Tyrosine-protein kinase Fyn	20445.5	33054.5	20142.1	17658.1	12791.6	19823.4	26294	17112.3	17314.3	20063	15957.9	19047.1	23635.3	16403.7	17899	13821.8	15556.7	15789.1	17900.7	13983.6	21584.8	21890.9	17220.1	12794.9	14390.3	18912.1	21128	18501.3	17615.4	22994	16220.6	19483	13583.7	13905.8	10105.3	27018.1	11304.4	14063.2	15335.1	13729.4	16597.8	14157.7		0.271337	0.155806	0.150539	0.218722
P06280	GLA	Alpha-galactosidase A	29441.8	31440.4	21284.6	29014.2	32297.6	42325.2	25500.5	28742.4	29072.3	20071.6	28515.9	32025.4	47791.2	34908.4	24627.2	33266.4	26104.9	27544.3	33944.1	29862.2	32475.4	26841.5	27825.6	20470.8	28472.2	35019.4	39650.2	30767.6	29224.6	26571.3	20062.7	30249.1	32475.8	42256.9	21456.3	24324.3	20599.4	19758.9	24046.7	26137.9	33618.3	23147		0.0579289	0.703817	0.128416	0.448706
P06396	GSN	Gelsolin	1.42571e+06	1077018	1330336	1.26681e+06	1329902	1.18088e+06	1946557	1.54896e+06	1.06462e+06	1.37683e+06	1.22857e+06	1.43793e+06	1.26259e+06	1.75253e+06	1.25035e+06	781858	683499	898201	768171	724883	1.10177e+06	1.48315e+06	1.2904e+06	1.26321e+06	1.17532e+06	1.35804e+06	1.19349e+06	1.83192e+06	1333200	1095756	1.0942e+06	1.19463e+06	1199284	947459	1.79443e+06	1.80938e+06	1.04555e+06	1.11864e+06	1.18835e+06	1.08404e+06	1.15316e+06	1.62391e+06		0.760638	0.00412169	0.80346	0.00211774
P06400	RB1	Retinoblastoma-associated protein	3829.93	1675.71	2898.47	2597.37	2284.82	7339.36	1843.98	NA	3178.35	2538.63	5597.76	2453.29	5568.13	2626.28	4951.36	3751.09	3974.32	3753.78	5411.26	7385.58	4868.17	2636.08	2133.03	1739.01	2709.58	NA	3331.26	NA	2819.07	1577.82	2365.35	3063.1	2978.18	3491	NA	NA	1622.19	2973.42	NA	2441.15	1802.73	NA		-0.477602	0.0174357	-0.330615	0.0380696
P06454	PTMA	Prothymosin alpha	607121	697416	759495	293323	260829	245421	544810	527345	590029	671384	488918	440066	103605	451180	377822	133808	300319	109814	120540	82311.2	46488.2	455686	603929	665579	431997	341719	306957	566803	805843	568246	603568	108784	210918	40444.1	454514	721218	672512	517043	468768	336434	547401	619307		1.79679	0.00658383	1.72655	0.0133462
P06493	CDK1	Cyclin-dependent kinase 1	29262.6	16705.5	35277.3	21852.6	29673.5	14874.3	5211.81	20794.1	20424.1	29909.8	14206.5	24704.1	9620.4	11904.7	4504.11	7588.3	7964.92	8272.02	3151.48	6734.55	NA	18056.6	20206.2	28070.9	15408.5	10522.1	16134.1	6628.44	14007.2	13791.5	21274.2	9307.47	18201.6	9006.49	NA	5344.41	16421.2	16339.6	8422.93	14703.7	14592.3	8975.45		1.09405	0.0117345	1.00004	0.00304218
P06576	ATP5F1B	ATP synthase subunit beta, mitochondrial	2.53598e+06	2.5027e+06	2527516	2.94514e+06	3.13219e+06	3.69651e+06	1.93816e+06	2910328	2.43477e+06	2.56581e+06	2.51546e+06	3.15446e+06	3.6625e+06	2.02286e+06	4.86496e+06	6536488	7345824	9531026	9103199	7113183	3.98877e+06	3.20473e+06	2292538	2.62227e+06	2.97157e+06	3.04227e+06	3.66936e+06	2.24437e+06	3.90259e+06	2665985	3.26295e+06	3.43404e+06	3.55564e+06	4.8386e+06	2.51156e+06	2.93661e+06	2.42005e+06	2.38222e+06	2.43846e+06	2403551	2.57956e+06	1.89753e+06		-1.1623	0.000212551	-1.14149	0.000183846
P06702	S100A9	Protein S100-A9	47116.5	160152	61943.9	42188.7	53536.8	35276.7	55170.7	34321.3	130090	29020.8	52747.5	57913.5	34070.6	45666.4	38153.1	61148.1	24302.7	NA	56416.7	38539	36759.3	41531.4	109106	26203.3	43540.5	41123.6	38823.2	57566.2	20161.3	115497	27612.2	33457.5	51956.3	27216.6	44472.5	43438.4	61770.6	29172.7	42006.8	41309.7	58381.9	52766.4		0.506349	0.191834	0.299338	0.448557
P06703	S100A6	Protein S100-A6	8.21283e+06	3.92938e+06	4.38845e+06	9513160	7810629	9270106	4.55997e+06	7.36359e+06	4.2063e+06	4336343	8.21608e+06	5322673	9010372	7.12149e+06	10736414	5880710	7.87734e+06	630426	464866	781698	3.13573e+06	8454848	3.51972e+06	4.64114e+06	7665307	7700967	9182545	5.55339e+06	6.36e+06	3.95127e+06	4515874	7748482	6576151	5327394	6588256	2.95058e+06	5306241	4849935	5165326	6121808	5446781	4.01895e+06		1.59632	0.101384	1.58129	0.0973999
P06727	APOA4	Apolipoprotein A-IV	NA	NA	NA	NA	NA	NA	NA	NA	NA	NA	31602.5	NA	NA	NA	NA	NA	NA	NA	NA	NA	NA	NA	NA	NA	NA	NA	NA	NA	NA	NA	NA	NA	NA	NA	NA	NA	NA	NA	NA	NA	NA	NA		NA	NA	NA	NA
P06730	EIF4E	Eukaryotic translation initiation factor 4E	119657	122952	118759	112765	104988	106303	109603	115421	110071	112898	124150	111735	108410	108677	115587	117756	127882	135149	110345	143080	112579	113916	111552	102304	108526	104236	97889.3	103886	105787	116719	105971	111971	104683	102216	103888	120309	127299	120075	114809	120016	109507	109703		0.00243473	0.972419	0.0172706	0.785709
P06733	ENO1	Alpha-enolase	12108603	13891266	13209336	9165130	10086211	9061744	13209932	13264982	13200687	13323389	8267239	10297372	9333918	11764235	14477724	10891877	9480423	8556457	9937971	10419634	9841753	13392674	13837113	13026113	9042474	8896199	7.74108e+06	12926329	12469212	13786514	11486720	8862190	9641687	8501998	13377802	14571888	11885249	10551084	8440785	8.22909e+06	7.33567e+06	12718406		0.264865	0.166017	0.259266	0.187959
P06737	PYGL	Glycogen phosphorylase, liver form	190377	228144	197428	231139	230096	301987	237326	204043	217988	201118	226382	231876	302950	239977	512251	487983	424496	797141	682974	947931	565329	230360	210595	202954	233028	220213	295885	225845	286514	229915	250585	268573	264405	401228	258600	163452	187039	113581	177078	156858	178448	213316		-1.26721	4.57818e-05	-1.23866	4.4171e-05
P06744	GPI	Glucose-6-phosphate isomerase	1.07012e+06	1.07883e+06	1.14528e+06	880542	1.00254e+06	1.05306e+06	1.09307e+06	1.18404e+06	1.06466e+06	1.0706e+06	903941	1.02112e+06	1.14838e+06	1.00868e+06	1.94803e+06	1.59739e+06	1.5217e+06	1.70104e+06	1.93456e+06	2.33482e+06	1.4634e+06	1.2713e+06	1.10456e+06	1.17012e+06	906199	954392	1.06822e+06	1.05506e+06	1.28136e+06	1.16425e+06	1.1657e+06	1.03092e+06	1.04522e+06	1.22929e+06	1.22904e+06	901903	856061	827521	711997	742984	711998	1.00083e+06		-0.623279	0.000195836	-0.589388	0.000293987
P06748	NPM1	Nucleophosmin	1.43008e+06	1.96446e+06	1.87838e+06	1.6156e+06	1.37742e+06	1.15012e+06	1.35672e+06	1.3828e+06	1.55751e+06	1.72418e+06	1.68315e+06	1393961	1.21444e+06	1.28801e+06	1.19773e+06	1.19883e+06	1.43337e+06	1.06033e+06	1.05409e+06	698610	976924	1.36342e+06	1.64287e+06	1.58987e+06	1.53944e+06	1.34029e+06	1.23609e+06	1.26823e+06	1.4043e+06	1.78033e+06	1.49315e+06	1.55369e+06	1.34633e+06	937396	1.24056e+06	1.49993e+06	1.70307e+06	1.70339e+06	1.75975e+06	1.27342e+06	1.59678e+06	1.34954e+06		0.636344	0.00875447	0.594647	0.00770729
P06753	TPM3	Tropomyosin alpha-3 chain	2.0725e+06	2120838	2.31012e+06	1.2904e+06	1.0798e+06	1.25182e+06	1.50514e+06	2.13778e+06	1.66054e+06	1.42197e+06	1.2628e+06	1.49868e+06	1.61383e+06	1.23429e+06	1.22865e+06	805843	691529	433482	468955	516652	1.0596e+06	1.61857e+06	1.48788e+06	1.25032e+06	1265884	1.17609e+06	1.10479e+06	1.78891e+06	1.66408e+06	1.68415e+06	927080	1.09054e+06	1.27517e+06	800692	1.26374e+06	1.98285e+06	1194848	1.45817e+06	1.23672e+06	834532	1.65569e+06	1.42994e+06		1.33145	0.00341651	1.28125	0.00221567
P06756	ITGAV	Integrin alpha-V	420437	391757	375678	326716	376079	315482	440403	468942	400908	365747	324436	374419	327313	452902	455730	393480	349460	283312	289714	298754	470294	435826	366761	395610	299399	386122	309420	458427	402222	389403	405070	343508	374751	336438	516156	489553	359404	321912	305542	370389	338326	465527		0.202732	0.330325	0.254605	0.232876
P06858	LPL	Lipoprotein lipase	10569.6	9109.95	16921.9	8790.79	15735.8	16237.8	8557.99	15126.8	11757.8	21573.6	12670.7	15224.4	14307.7	11131	77310.5	231215	316872	175485	266654	182894	240902	15448.9	6785.3	14849.6	16128.2	14048.8	17322.6	10993.9	21917.1	10857.5	37789.1	18649.7	23773.2	34517.4	12664.9	NA	NA	NA	5885.93	NA	5182.14	4791.3		-3.5491	3.54789e-06	-3.31941	4.57941e-06
P06865	HEXA	Beta-hexosaminidase subunit alpha	171163	223354	141978	167987	167257	186886	226091	198529	218330	151774	160775	168952	206850	220254	138454	165492	113898	139623	136959	127964	175046	174428	223784	131207	194023	167768	196320	227506	176964	196306	127297	169216	158233	166767	237981	284396	225778	155831	226859	197988	223441	202037		0.466083	0.0104233	0.533086	0.00396198
P06899	H2BC11	Histone H2B type 1-J	25444.3	14579.7	34748.9	38779.5	18552.4	19707.6	22999.6	19677.5	NA	33966.2	38952	19449.4	15156.3	24694.5	32758.3	8085.75	11836	12564.4	24594.5	14894.1	11892.4	16025.5	13450.2	16363.6	24504.3	27386.7	12962.9	20810.7	22454.6	10068.2	34029.5	28896.5	32056.9	10677.9	15493.7	15757.5	NA	29440.4	19508.5	11980.9	11721.3	18323.8		0.522759	0.110706	0.558516	0.111123
P07093	SERPINE2	Glia-derived nexin	54038.1	50672.5	54222.5	90167	81840.3	54722.2	46873	51292	56625.2	68673.5	93311.2	96721.3	45161.5	52160.8	42873.8	24146.8	16011.3	45909.8	29199.4	28438.2	19394.3	45621.2	46847.7	79999.5	74634.8	101290	38014.7	46215.2	45308.7	43451.6	76095.1	73914	64900.7	43904.5	47420.3	110436	76472.5	166268	301576	266349	101992	61824.9		1.05848	0.00122494	1.16032	0.00112515
P07099	EPHX1	Epoxide hydrolase 1	931028	897954	878827	882296	1.06347e+06	1.02399e+06	853286	1.08459e+06	826536	793112	824587	997226	1219163	770077	1.49986e+06	1.72968e+06	1.88784e+06	2.56144e+06	2.21942e+06	2.61332e+06	1.30361e+06	1.1167e+06	867098	906293	931844	1.03203e+06	1.3623e+06	812203	1.28904e+06	900447	1.09005e+06	1.09344e+06	1.14384e+06	1.49509e+06	1.00268e+06	645557	646419	506694	655441	619434	828916	590299		-0.906553	5.98539e-05	-0.906293	0.000230132
P07108	DBI	Acyl-CoA-binding protein	520740	372084	490139	285735	411282	513633	528329	518364	326706	441970	462709	492069	295341	603301	1.1147e+06	769096	1.69147e+06	314920	524139	435882	493912	712308	380683	496745	474447	547100	769411	579912	797990	443659	941068	227289	427134	213161	641910	262285	325887	206667	305955	225559	240312	421525		-0.451798	0.312764	-0.431792	0.336782
P07195	LDHB	L-lactate dehydrogenase B chain	2.12823e+06	2256137	2243332	2188106	2.08392e+06	2.07009e+06	1.7788e+06	2.31149e+06	2.0308e+06	2220997	2.34124e+06	2.17839e+06	2368626	1.70507e+06	3217215	4.17054e+06	4822209	5628150	5613783	5.18844e+06	3.73039e+06	2436958	2.08173e+06	2.24991e+06	2.26972e+06	1997255	2.40544e+06	1.81221e+06	2768021	2.17436e+06	2.45545e+06	2.51537e+06	2.35653e+06	2935787	1.89054e+06	1872530	1.79615e+06	1.90588e+06	1.93162e+06	1.81116e+06	1.72629e+06	1.66166e+06		-0.975175	1.27758e-05	-0.920674	3.40448e-05
P07203	GPX1	Glutathione peroxidase 1	70458.7	199348	134239	109364	140959	110383	167955	86509.4	173243	132386	104512	150654	99237.7	185096	188497	276821	260416	265398	323004	247139	159710	103066	168238	141114	125667	147307	119877	178925	124452	189874	162945	96988.3	145572	117194	182178	115366	272936	189538	241111	249451	159628	197764		-0.770871	0.00711468	-0.738966	0.00589985
P07205	PGK2	Phosphoglycerate kinase 2	376533	379666	428295	312204	408866	310503	423905	399931	449080	415221	329107	319369	294430	571276	397085	399061	323871	428854	389982	445426	371054	283254	462860	414479	376222	345300	307528	472276	335344	363797	370627	329038	361101	301549	590444	154008	338609	317487	225772	369942	234545	443527		0.0617666	0.578151	0.131951	0.430139
P07237	P4HB	Protein disulfide-isomerase	3861977	3.82961e+06	3.59042e+06	3604966	3.24031e+06	3.04888e+06	3.98412e+06	4.08649e+06	3.6261e+06	3461651	3.27148e+06	3.44459e+06	3.1619e+06	3.79664e+06	4137144	3.35124e+06	3476041	3.47034e+06	3.18455e+06	3.44671e+06	3.28144e+06	4.03179e+06	3.49974e+06	3.62439e+06	3.59247e+06	3347770	3.01743e+06	3.8972e+06	3780389	3.79595e+06	3.62095e+06	3468063	3.04751e+06	2.81982e+06	3.80282e+06	3.95527e+06	3273607	3.1442e+06	3.3649e+06	3.13859e+06	2.78157e+06	3761755		0.179668	0.0995498	0.181839	0.082601
P07305	H1-0	Histone H1.0	153617	531110	228222	218829	352410	234369	371170	177707	549067	254219	282509	336206	244452	413450	196005	391816	170944	305288	363619	235565	166565	154044	469095	246801	247840	323230	250422	261172	178663	466641	203526	210915	311365	233672	269784	320919	633033	301732	345162	356630	441016	287542		0.282152	0.412239	0.432486	0.18517
P07311	ACYP1	Acylphosphatase-1	24936.9	14419.4	16173.3	19068.9	27971.1	27729.8	14622.6	25764.3	14525.5	14673.4	23832.8	27249.9	25201.5	20812.2	26830.2	21851	21971.7	32574.6	35470.8	48032.3	15632.4	25831.7	NA	22890.1	22642.6	23520	33126.2	15686.7	20931.4	14647.1	NA	23777.3	28361.1	31303.4	24865.6	10826	20120.9	14191.4	NA	17608.2	16421.9	14522.4		-0.333272	0.185631	-0.240303	0.299006
P07333	CSF1R	Macrophage colony-stimulating factor 1 receptor	129314	219814	206852	139593	153577	101694	255236	142719	220921	229836	141403	164615	91721	253603	107677	123089	92029.2	73298.1	63370.5	35407.3	119494	129812	213995	183689	167268	166196	103874	273048	130220	232663	174617	147001	146393	80929.9	312322	225546	204425	169257	149420	137500	140741	233906		1.06719	0.0104066	1.12378	0.00953017
P07339	CTSD	Cathepsin D	2.28105e+06	4.29918e+06	2.4495e+06	2.3134e+06	2.27625e+06	2.43118e+06	4231807	2.74992e+06	4244041	2.53961e+06	2.08829e+06	2.13675e+06	2.17767e+06	3.97359e+06	2503091	4344069	2.60869e+06	3.07605e+06	2338834	2.52571e+06	5.3689e+06	2.48685e+06	4.01924e+06	2.51177e+06	2.60443e+06	2.2993e+06	2.37889e+06	4.36214e+06	2345018	3836105	2.37695e+06	2.40788e+06	2.15648e+06	2410308	5.97631e+06	4.10825e+06	4155805	2.79361e+06	3916253	3097287	3444618	4327331		-0.0218989	0.948688	-0.0292169	0.929946
P07355	ANXA2	Annexin A2	12879804	11531462	12942478	11121833	11324383	12675046	10939159	12738785	10573300	13222119	10407691	11243743	12090340	10044335	11083307	8583765	9367454	7849160	7925222	12052833	8413097	12597194	12059696	11788035	11457203	11224358	11089084	11025776	12688018	11109096	10364558	11088350	11277940	10885819	10497297	17891058	12152289	13075495	12526019	10935258	13894791	9853082		0.502277	0.00335319	0.463183	0.00726595
P07384	CAPN1	Calpain-1 catalytic subunit	530109	536468	534621	511931	519704	468858	465403	559232	514188	487281	545353	518935	588568	451864	420642	392058	355664	448362	393861	453356	386951	508511	516012	504642	524690	554206	529459	452467	494336	493729	460143	541200	499332	533569	551036	608861	465521	495989	499043	515020	596074	425857		0.450444	5.24394e-05	0.506257	4.83003e-05
P07437	TUBB	Tubulin beta chain	3.76292e+06	5337266	4979592	3.34278e+06	2.98302e+06	2.66687e+06	3.64209e+06	4.19171e+06	4.33363e+06	3.57144e+06	3.42608e+06	3.41713e+06	2.96225e+06	2827674	3.27685e+06	2.48932e+06	2.17447e+06	2.20033e+06	2.01225e+06	1.62057e+06	2201498	3.88381e+06	4.53917e+06	3.73377e+06	2.97414e+06	2.70843e+06	2.272e+06	3.17509e+06	3.90681e+06	4.24994e+06	3.14545e+06	3.44651e+06	3.16811e+06	2.06546e+06	3221790	6590806	4.90401e+06	4862940	4062655	3.5265e+06	4.07281e+06	3.76529e+06		0.862234	0.00327481	0.794799	0.00182669
P07451	CA3	Carbonic anhydrase 3	25844.1	7549.18	17937	18739.5	45673.1	25217.9	NA	51134.9	19450.7	13280.7	18690.7	35033.3	14396.7	NA	1.32499e+06	232390	175128	678269	478393	566922	93749	79032	7487.27	19361.4	17830	32651.9	15984.3	26134	219451	16229.6	49752.2	37993	83991.3	30163.7	NA	2375.62	NA	5798.05	15569.1	106915	8464.71	15118		-3.77473	0.000294077	-3.66218	0.000311264
P07477	PRSS1	Serine protease 1	2.62574e+06	2855254	3.43658e+06	1.79523e+06	1.67302e+06	1875565	2.85415e+06	2.94368e+06	2.96682e+06	2.37261e+06	1579041	1.8861e+06	1.12637e+06	1.37987e+06	3.48963e+06	2741325	1.75881e+06	1.14322e+06	2.27284e+06	1.51349e+06	1.36257e+06	2.46653e+06	2.96566e+06	2513031	1.36117e+06	1.44916e+06	1.04752e+06	2.96274e+06	2.07529e+06	1.77906e+06	1.10203e+06	2.28412e+06	1.61491e+06	2.09503e+06	939729	2.8304e+06	2136164	3.08979e+06	915960	721447	1.58025e+06	2.79172e+06		0.446305	0.204024	0.164599	0.679605
P07585	DCN	Decorin	100738	92345.5	58293.5	111128	80480.8	142213	59359.5	102323	104233	63915.3	85136.8	75832.4	110740	56589.2	61012.8	23838.6	12395.8	47195.1	34949.9	64011.3	22797.7	83160.2	80744.7	59458.5	93882.9	78562.7	88862.2	45407.6	64126.9	71117.7	55830.4	85755.5	64008.4	85343	22525.4	61450.1	34084.8	24185.1	54752	48349	83555.6	26676.4		1.34952	0.00333873	1.29184	0.00276462
P07602	PSAP	Prosaposin	643093	714639	407578	540282	574373	563918	638320	711952	786753	419512	686470	581262	558768	811498	667688	787174	645788	464759	430032	533970	654324	653924	582184	454643	600321	684288	663536	762227	562132	627265	446600	470646	491798	478894	836192	411847	998856	469172	687988	712295	594813	694078		0.103436	0.64082	0.268012	0.263282
P07686	HEXB	Beta-hexosaminidase subunit beta	314768	391546	202065	288327	304634	356349	399808	368155	377199	205015	273753	300742	374467	384461	259763	242139	144449	159606	159785	135254	267731	322199	366784	206504	286958	306017	349304	392608	290362	334832	196061	274720	282535	267114	445738	379581	369318	218430	333987	311835	340794	399904		0.849549	0.00732574	0.885352	0.00555548
P07711	CTSL	Procathepsin L	645086	880533	719938	839462	722775	1.27003e+06	768183	703538	691605	416626	650582	580094	1.05082e+06	710803	867508	823096	636164	690502	685059	1.1428e+06	690471	703108	640296	488994	595481	693210	1.23307e+06	747021	625719	703042	565162	859245	652205	1.08594e+06	777123	916175	624250	441339	495567	434375	713595	633348		0.203769	0.317974	-0.0727118	0.75545
P07737	PFN1	Profilin-1	2692916	2.88379e+06	2.91564e+06	2.72448e+06	2.55278e+06	2.78943e+06	2.74104e+06	2777184	3.07921e+06	3.10858e+06	2.67688e+06	2.50422e+06	2.64787e+06	2.56282e+06	2.56366e+06	2.6111e+06	2611879	2.41638e+06	2.08546e+06	2.26967e+06	2.45273e+06	2.55903e+06	3036555	2.96258e+06	2.77582e+06	2.6363e+06	2.08254e+06	2.99112e+06	2481423	2789539	2.68338e+06	2594953	2.3791e+06	2.35282e+06	3251951	3.32181e+06	3.12178e+06	2.88346e+06	2.62059e+06	2.86745e+06	2.03291e+06	2.87931e+06		0.318026	0.00559645	0.338057	0.00804175
P07738	BPGM	Bisphosphoglycerate mutase	38830.1	79746.2	54162.4	56034.3	75555.9	63786.4	58713.1	54701.3	64642.4	63623.5	46729.7	74163.8	70103.8	63638	52262	59729.5	44416	48458.7	56520.8	66406.2	48795.1	45165	60294.6	48983	45725.6	69880.1	57679.3	53702.7	49754.4	65097.5	53441.8	51042.7	61149.8	48174.2	47116.4	83994.6	112861	101246	79779.8	99320	75966.2	82466.2		0.235458	0.167988	0.307444	0.0301759
P07741	APRT	Adenine phosphoribosyltransferase	644312	725888	648698	678100	739100	716880	663538	633527	748734	738419	660810	730416	656675	723389	831774	953486	1.06017e+06	1.16629e+06	1.13987e+06	1.17135e+06	798936	645749	729698	783142	734455	760411	689519	635627	645691	700087	813877	628572	732621	750005	788091	692902	707060	641231	728975	719953	698866	654238		-0.416268	0.000112309	-0.37553	0.000583509
P07814	EPRS1	Bifunctional glutamate/proline--tRNA ligase	343051	357380	381405	375674	358777	355466	347160	365308	362741	348212	364552	345572	375635	335617	373864	360417	390967	364889	394701	421473	375644	364885	357245	364972	351165	356854	352871	358110	355383	354955	338958	388922	354389	383729	341920	405213	348392	391350	376383	374906	365827	361388		0.0384733	0.553648	0.0458435	0.449837
P07858	CTSB	Cathepsin B	1.67693e+06	3.03225e+06	1.5449e+06	1834653	1.83128e+06	1.81492e+06	2.83618e+06	2095579	2.85543e+06	1.19087e+06	1.59845e+06	1.73501e+06	2.47188e+06	2.28657e+06	1.191e+06	1808587	840375	569001	892701	789290	1.98027e+06	1.72304e+06	2.71825e+06	1.2686e+06	1573760	1.76134e+06	2.06591e+06	3097803	1.55998e+06	2612123	996609	1.90699e+06	1763590	1.66893e+06	2.43984e+06	1.83633e+06	3.03919e+06	1609246	1.98762e+06	2.02301e+06	3217811	3297264		1.06555	0.0138645	1.04448	0.0170606
P07900	HSP90AA1	Heat shock protein HSP 90-alpha	836047	880036	833616	802582	774959	804575	779137	880128	788123	744705	750099	751499	973416	699643	1.00828e+06	1.22102e+06	1.18596e+06	1.1863e+06	1.39083e+06	1.35935e+06	1.24382e+06	934542	785166	734691	818870	723245	874738	800142	965862	833057	707936	863649	776479	953175	816825	1.01751e+06	820215	794557	757712	738376	816220	828100		-0.449866	0.000118862	-0.468939	0.00054646
P07902	GALT	Galactose-1-phosphate uridylyltransferase	19639	25570.6	20576.1	21220.2	17423.2	27019.3	25885.4	24286.2	22246.7	16182.4	22342.5	21923.3	34768.2	22377.9	26728.8	26107.4	29192.7	27521.1	50197.7	38233.9	32535.3	21208.3	15025.8	16479.9	18181	24375.6	27892.6	18633.7	23806.1	21136.7	12595	19490.4	21076.7	25052.7	30029.2	19477.3	11350.2	12452.6	15725.8	16261.9	25522.3	20983.9		-0.403073	0.022616	-0.337488	0.0706537
P07910	HNRNPC	Heterogeneous nuclear ribonucleoproteins C1/C2	231576	341413	198115	214533	172667	144961	167417	196145	355174	198137	203195	144368	162777	164234	250712	280032	153472	201217	229822	226246	92943.2	180099	254953	188972	185647	163974	287126	120547	175920	273847	201295	192007	187513	176472	144767	155532	245287	194585	119027	149770	301650	130200		0.178991	0.544088	0.145723	0.63321
P07919	UQCRH	Cytochrome b-c1 complex subunit 6, mitochondrial	44046.8	12364.1	20981.4	23635.1	22737.7	27442.1	26242.9	43503.4	17429.7	17302.6	29279.5	26883.7	16492.6	45203.4	49097.8	26205.4	55012.2	6718.25	18498	20235.9	15312.4	36610.2	15162.3	31157.3	32117.4	40312.6	62823	14676.8	16496.4	14542.4	59110.3	10505.2	26182.8	13990.8	23929.1	14894	5959.47	10841.1	8423.07	21995.9	24112.4	13009.3		0.061407	0.896867	0.185162	0.692664
P07942	LAMB1	Laminin subunit beta-1	362528	308443	280761	447911	405372	317145	357431	351888	296327	302259	427380	438800	352540	365777	320338	448278	367871	453757	512738	372417	311360	351214	292432	285287	407864	402210	357730	363132	334196	299560	259769	388009	395796	306793	323171	213678	344319	321753	251607	445714	296901	312624		-0.0338442	0.824735	0.0193342	0.894742
P07947	YES1	Tyrosine-protein kinase Yes	186489	215046	212714	186833	205711	239240	222907	209330	198843	208927	201515	191932	232938	212953	202655	204648	183703	240257	198688	285616	185134	185961	222489	206998	202029	224462	226281	216131	180348	208042	231287	179963	199551	245152	283642	225366	199688	200844	188470	213021	235906	180740		0.102181	0.304894	0.112468	0.211365
P07948	LYN	Tyrosine-protein kinase Lyn	16193.8	26496.3	8932.6	13397.2	NA	23816.9	33259.1	NA	22811	11592.2	12121.6	16009.3	19940.7	33739.9	23183.3	35592.7	18331.1	19477.1	16691.3	21753.3	28265.5	16796.7	NA	NA	NA	NA	24743.1	29471.1	20808.8	28614.2	NA	14679.6	18377.8	21084.6	28110.9	NA	27968.8	9715.98	15667.9	15608.1	29466.7	NA		-0.205246	0.516327	-0.214187	0.448834
P07951	TPM2	Tropomyosin beta chain	354511	1.00122e+06	760779	528538	464687	157269	972185	424047	792806	798666	562919	562010	188965	751605	302535	541457	327621	187111	160922	73995.9	462399	389502	848859	578820	562132	433180	183566	828858	404840	1.01481e+06	503187	461858	438879	103349	758778	606541	768411	600094	600915	447699	426838	703008		1.17573	0.0786735	1.22962	0.0476027
P07954	FH	Fumarate hydratase, mitochondrial	381547	243491	294508	372640	361722	456773	230359	386693	251016	290072	359619	337432	460803	209510	647484	737960	856603	1.24426e+06	1.2384e+06	989833	473733	440890	242260	314975	372001	340339	507848	213127	485573	255546	436744	440136	399323	661068	256389	247040	195598	206139	226432	234389	273582	191926		-1.22547	0.000445473	-1.23882	0.000411464
P07992	ERCC1	DNA excision repair protein ERCC-1	2.69758	5873.88	1621.39	391.203	537.44	125.798	1768.01	2071.92	1880.81	153.283	838.301	316.843	975.538	555.193	878.971	1465.61	679.612	NA	616.732	NA	849.353	1191.51	1267.74	617.313	NA	479.157	6.4397	1009.87	2316.69	1207.52	NA	642.025	336.608	403.3	NA	985.288	1147.25	314.231	NA	NA	975.03	909.592		-0.223576	0.396173	-0.256727	0.0596051
P07996	THBS1	Thrombospondin-1	914241	1.5892e+06	1.30563e+06	1.48561e+06	1.14033e+06	311705	1.90508e+06	950924	1.74453e+06	1.37043e+06	1.67058e+06	1514373	328480	2.00555e+06	599874	579310	365841	665007	353186	285781	731849	834517	1.70815e+06	1.28741e+06	1356617	1.25399e+06	294813	1.92174e+06	739086	1.41344e+06	989942	1092466	827701	287762	1.9863e+06	1.16495e+06	1462437	1471901	1.27392e+06	1.40929e+06	896091	2.62236e+06		1.30066	0.01477	1.46069	0.00913848
P08047	SP1	Transcription factor Sp1	NA	NA	NA	6453.85	6642.13	NA	NA	NA	NA	3671.27	NA	3097.99	NA	NA	NA	NA	3521.46	NA	NA	NA	NA	NA	5006.68	NA	4165.85	9080.3	NA	NA	NA	NA	NA	6142.51	6893.89	NA	9971.62	NA	4776.57	NA	4175.24	NA	NA	NA		NA	NA	NA	NA
P08123	COL1A2	Collagen alpha-2(I) chain	1.69189e+06	2.07144e+06	1.96948e+06	1.53189e+06	1547263	1.14648e+06	2747550	1.66315e+06	2.09219e+06	2.00737e+06	1.241e+06	1187475	1.02485e+06	2.70696e+06	1.09709e+06	711718	782337	699780	408525	171473	987414	1.47855e+06	2.01877e+06	2.07677e+06	2.02036e+06	1.5439e+06	1.03996e+06	2.59853e+06	1.33354e+06	2.1474e+06	2.00462e+06	1.84447e+06	1773099	909302	2.65354e+06	2.4036e+06	2.74908e+06	2.57304e+06	3.73333e+06	3.26171e+06	2.01364e+06	3.04653e+06		1.65715	0.00423053	1.55499	0.00757178
P08133	ANXA6	Annexin A6	3.27331e+06	4215757	4.02183e+06	3469912	3.42479e+06	2.95012e+06	3.88083e+06	3493154	3.90825e+06	3.74768e+06	3.32371e+06	3.61674e+06	3.16115e+06	3.65918e+06	4.25049e+06	5492852	5663899	5.25768e+06	6366892	5.56755e+06	4935155	3.48721e+06	4.13583e+06	3.65123e+06	3.32132e+06	3.4496e+06	3028747	4.0545e+06	3714010	4.29897e+06	3.70744e+06	3.71652e+06	3.62785e+06	3.51509e+06	4.31659e+06	3221181	3.13091e+06	3098276	2658219	2.70464e+06	2.48881e+06	3.57785e+06		-0.438372	0.00168439	-0.431517	0.000521021
P08134	RHOC	Rho-related GTP-binding protein RhoC	600944	577198	544604	624973	587196	553926	546075	732390	597736	494217	653391	526829	658173	526099	599240	541353	467260	392870	438778	577443	618280	646315	568403	548687	495299	561421	483868	569136	504753	581313	445152	603994	543432	588029	461211	464319	617085	506977	508202	550386	458079	502837		0.294107	0.0821152	0.355881	0.0603566
P08138	NGFR	Tumor necrosis factor receptor superfamily member 16	42334.6	51718.3	11713.7	120756	123912	56672.1	30719.5	41163.9	60930.9	17368.2	81777.8	88822.1	72162.7	56710.1	14251.4	22250.7	8546.85	18797.3	23420.4	NA	14045.1	33645.7	47776	23974.7	62217.5	107007	66415.2	37577.5	23274.4	45574.9	31332.1	100936	98708.1	33448.4	31214.3	NA	28205.1	NA	53502.1	56954.3	22879.8	14238.6		1.42332	0.0216577	1.55549	0.00205735
P08174	CD55	Complement decay-accelerating factor	23845	26319.2	24787.5	17812.8	18309.3	21316	27427	19756	31666.8	20737.8	21241.9	13908.5	19633.3	28407.8	15991.9	21171.2	20074	25889	17501.8	19210.7	19568.8	18697.2	25860.8	24146.6	18352.3	19204.1	16846.8	22021.7	14901.4	23616.2	19582.8	17077	14924.2	18751.4	27663.9	14170.8	33778.1	21171.4	24189.6	26730.2	17476.3	24416.3		0.183203	0.114252	0.153712	0.350688
P08195	SLC3A2	Amino acid transporter heavy chain SLC3A2	145202	234946	190809	154367	130514	82312.1	228748	143069	209764	200980	154480	128595	88708.2	210790	123532	176212	182561	159593	160876	139876	164493	137593	201810	181698	151990	136892	103498	228382	133530	212071	159303	140410	116031	104531	211931	175651	315644	302686	261954	222237	188518	290618		0.128496	0.620542	0.128263	0.592207
P08236	GUSB	Beta-glucuronidase	68235.1	119014	91063.4	100875	101944	146879	66755.5	91520.1	133417	101309	83238	108432	106186	77907.5	100939	100495	66784.8	116869	96307.5	108541	44433.4	87643.9	129377	91636.3	104692	106868	70004.1	78020.5	75503.3	114960	83104.5	99061	118803	85992.3	92935.9	151222	126135	80706.3	115039	91881.2	113105	77409.3		0.243148	0.349644	0.304712	0.167578
P08237	PFKM	ATP-dependent 6-phosphofructokinase, muscle type	364966	348589	361998	349919	349369	421329	378151	384742	314775	322054	357540	369335	453047	343180	408938	482594	398392	554808	515036	627758	552637	391791	313375	341663	329674	344705	441043	355702	405170	341823	362562	390540	368779	510094	405271	325286	291525	285804	285163	288396	326355	312898		-0.312736	0.012511	-0.31628	0.0219326
P08238	HSP90AB1	Heat shock protein HSP 90-beta	3.70357e+06	3648066	3480143	3.43653e+06	3.15057e+06	3.46065e+06	3.73881e+06	3.68699e+06	3.20954e+06	3.21918e+06	3.27312e+06	3.32424e+06	3711865	3.10586e+06	3999551	4330190	4.18739e+06	4.08435e+06	4450841	4.66554e+06	4.18964e+06	3.94316e+06	3.41081e+06	3179751	3.42675e+06	3.03456e+06	3.6357e+06	3.63543e+06	3.98874e+06	3.65409e+06	3.10675e+06	3.52939e+06	3291521	3791120	3166022	4593558	3.52016e+06	3.77824e+06	3.36548e+06	3.10892e+06	3.53014e+06	3.74446e+06		-0.147082	0.0381373	-0.194021	0.0119344
P08240	SRPRA	Signal recognition particle receptor subunit alpha	97108	106952	97004.5	109015	99320.4	104031	97505.6	94813.9	104539	94736.8	111512	103338	100638	99181.5	87409.8	86407.9	85360	91016.9	68271.4	97254.1	73218.2	102162	104494	93007.8	109601	99826.1	95698.9	101994	98783	101060	89434.2	107256	93928.7	97738.5	112565	116288	110518	103116	102295	103616	109984	119694		0.369642	0.000628646	0.385368	0.000584621
P08243	ASNS	Asparagine synthetase [glutamine-hydrolyzing]	259786	427700	438542	249696	308401	154950	272520	269556	447401	434087	267501	301486	148549	317666	242290	172370	220901	120624	115153	78655.5	110375	260481	418205	420613	277514	321951	130116	285213	254526	398623	418293	257705	268723	142004	337001	446943	464936	628629	374877	490864	269710	404415		1.11179	0.00830002	1.17789	0.00669811
P08253	MMP2	72 kDa type IV collagenase	29720.8	46669	29824.9	44559.8	34226.9	53618.9	33050.4	28933.4	45907.6	32540.3	40887.1	42411.9	51128.2	40536.7	9519.61	27522.6	NA	NA	NA	NA	18657.3	28019.2	43914.3	26899.8	31407.5	33718.9	52121.7	34141.3	20296.2	39031.4	20196.2	31194.2	32563.5	35065.7	25330	31992.9	39628.4	29402.6	35786.4	36084.3	48899.3	38175.3		NA	NA	NA	NA
P08294	SOD3	Extracellular superoxide dismutase [Cu-Zn]	62127	78181.6	93669.8	128458	130675	206619	64546.8	85701.3	62819	100504	140168	166019	215078	68081.5	93312.5	134836	109517	115088	110467	106007	75159.3	75864.8	61563.9	88113.1	115839	140161	180317	61745.2	85111.8	82265.7	101471	166443	166936	165427	91083	96001.4	62913.1	93031.3	87546.9	79761.3	158173	39205.9		0.0503664	0.874875	0.189448	0.552823
P08311	CTSG	Cathepsin G	11850.6	77862.1	7598.34	NA	4988.6	32405.4	17113.6	14061.2	66330.2	11041.7	NA	5650.97	33046.8	21528.8	35690.1	100716	10860.3	NA	13211.1	56767.5	13254	15738.2	65112.5	9674.51	NA	10641.6	35015.7	13613.9	18306.2	61754.6	9301.14	NA	10520.9	28652	18104.4	53707.6	104639	20264.4	11043.5	35892.9	130604	15599.6		-0.569154	0.485159	-0.414585	0.585801
P08319	ADH4	All-trans-retinol dehydrogenase [NAD(+)] ADH4	88558	58246.4	84431.1	215560	66355.3	137579	81086	49844.3	66446.4	NA	94306.2	52132.4	71888.2	87645.4	45460.8	74294.6	39728.4	101449	61226.6	109616	65380.8	43246.5	22948.7	NA	66174.4	53502.2	66706.3	NA	45641.9	20650	70005.5	52905.9	66273.3	93987.7	NA	19749.6	NA	NA	45721.1	37218.5	NA	NA		0.577198	0.118737	0.138633	0.630548
P08397	HMBS	Porphobilinogen deaminase	23431.2	37954.7	27339.9	26464.2	19276.4	27373.3	20487	29972.5	24644.8	20957.7	32432.4	22358	25911	22073.2	29528.7	35689	33516.5	28048.6	33356.2	36291.4	24658.1	29224.1	28384.2	17153.8	26277.5	22306.3	23684.3	21325	25774.1	24409.8	27577.2	23709.8	21947.7	21062.6	30261.5	23714	24225.8	18375.2	18861.1	17090.3	18058.3	16910		-0.201768	0.181578	-0.193245	0.110711
P08473	MME	Neprilysin	105923	157223	123285	89056.7	63797.6	135702	132073	94411.3	160325	111946	78999.2	48692.4	144754	124877	153269	211376	263362	188486	270059	301052	190570	98453	151597	127609	64660.5	51639.1	157504	113601	86673.5	119802	111735	63825.8	56250.9	138640	125095	49233.2	69372.4	45609.3	32761.7	32273.3	155522	107030		-0.836823	0.00384992	-0.928435	0.00654234
P08493	MGP	Matrix Gla protein	169991	81699.6	48801.7	128405	56677.9	120260	199002	175346	72890.3	57923.7	141380	86190	140920	160302	80967.3	63501.3	30101.4	123811	30751.3	37341.6	108187	140781	71057.9	49768.4	137789	88450	90896.4	150978	103501	73671.3	51939.1	127257	89215.7	68295.5	209877	23853.6	7348.76	10534.3	17725.7	11445.1	46788.2	25568.2		0.836431	0.102585	0.963282	0.0431075
P08559	PDHA1	Pyruvate dehydrogenase E1 component subunit alpha, somatic form, mitochondrial	411998	304190	344603	483365	552112	822538	295318	498332	325470	349941	474988	473362	789618	359386	1.49541e+06	2207445	2366436	4.13735e+06	4.58261e+06	3.56859e+06	1.36896e+06	556947	314755	404915	503612	536643	812283	320446	733234	343872	711376	664396	682927	1.34808e+06	477630	330336	319704	273259	351651	367251	352206	290522		-2.42357	5.49151e-05	-2.35177	3.82597e-05
P08571	CD14	Monocyte differentiation antigen CD14	17905.2	73519.3	17891.4	31296.7	41003.6	27139.7	42653	7456.25	83407.6	18196.3	24852.3	33832.2	23457.7	47764.5	32500	106836	65545.8	69624.6	100818	65943.4	37884	10612.2	67326.3	18186.1	25251.4	31716.4	20943.4	35245.2	7825.81	67909.7	20931.3	28040.2	36297.7	25898.1	45957.4	12641.6	95740.7	24862.6	41783.1	61750.4	37873.7	67017.9		-0.794948	0.0525514	-0.959156	0.0651434
P08572	COL4A2	Collagen alpha-2(IV) chain	169547	216968	234704	156448	183557	100040	359867	183114	216774	244497	159233	189235	100294	368494	235296	331561	331366	251588	261612	323372	415010	172468	218345	261454	153543	179655	97233	360307	177607	218740	271475	172971	198745	137000	438652	134666	224306	255159	191799	213508	100502	280856		-0.531041	0.0917415	-0.472767	0.135803
P08574	CYC1	Cytochrome c1, heme protein, mitochondrial	161923	130596	125007	150840	187097	301930	117951	213437	114046	115235	166011	156647	363104	112641	495021	641745	676553	823912	1.01899e+06	935950	451762	253532	102437	143366	125981	177780	344044	114594	302104	131086	199930	236406	224167	552912	135780	129326	110586	106238	100976	119969	159636	87530.4		-1.95677	2.92109e-05	-1.91209	0.000102421
P08579	SNRPB2	U2 small nuclear ribonucleoprotein B''	31078.6	29889.9	29762.9	30960.1	28736.7	26954.3	28952.1	28566.4	31579.2	26525.8	31119.3	29233	28894.1	27179.5	31659.2	31455.2	28924.9	43250.4	33201.2	32143.5	23303.4	27189.7	27727.7	29619.4	30737.7	28651.9	31156.7	22878	25164.8	29202.1	30218.7	29955.4	26245.4	30151.5	27040.2	22323.9	27039.6	30979	26236.1	29771.6	27121.5	28212.8		-0.0301208	0.708873	-0.0274604	0.738691
P08582	MELTF	Melanotransferrin	53485.9	42692.2	22365.2	28540	23217.2	50868.9	23531.9	59133.9	51705.7	27536.6	29798.3	20254.9	46839.5	28052.1	27970.7	22242.9	9538.95	19298.3	13632.1	15305.4	12913.5	47104.7	43490.2	25472.5	31742.7	19544	47640.7	22224.2	39182.4	39467.1	26745.1	28458	17847.7	39905	30809.7	99751.3	56967	47178.8	54547.4	35639	78519.7	26860.7		0.846139	0.00995979	0.961773	0.0048756
P08621	SNRNP70	U1 small nuclear ribonucleoprotein 70 kDa	185126	224917	224529	203248	189802	169918	200856	185985	209578	197018	200405	197826	179820	194891	161319	158113	186846	184289	158904	147938	170229	179357	195759	206822	188848	201306	172330	200569	172195	198835	186923	185478	188730	179508	219123	212376	208696	214331	186444	210730	187895	223179		0.370398	0.00201657	0.361226	0.000661137
P08648	ITGA5	Integrin alpha-5	202780	279352	204693	146486	139619	119730	260510	204716	293489	196236	142442	143887	110918	290824	216046	155712	116219	116551	83146.4	110503	156364	194309	269753	200344	131377	132198	102084	276550	184450	245024	194815	131525	123155	109524	285411	159648	326097	192333	127659	173292	112889	387585		0.596889	0.0668099	0.627504	0.0715848
P08651	NFIC	Nuclear factor 1 C-type	39760.5	36806.1	40801.1	48255.1	48168.7	40548.3	56958.1	37781.3	31970.3	47463.8	37268	42719.9	35303.1	47914.6	28970.8	30192.5	35440.7	35357.8	42277.1	36652.1	38997.5	34440	32082.5	43417.9	42494	50899	39341.2	38649	37247.9	35849.9	46551.4	41389	47440.4	32477.5	34072.3	36658.2	34115.8	35852.8	46212.1	29804.5	36042.8	36557.3		0.359852	0.0107008	0.244884	0.0642455
P08670	VIM	Vimentin	31180232	27520226	31648834	21388586	22783130	33344974	23883722	30722156	24146900	29929756	20689548	23303140	31787736	20836384	28890622	25777582	30041884	20150280	25043464	27353044	20520450	29044040	26479378	27438000	25352698	23267564	32138686	22370230	30200084	26920038	27546010	20767680	23042320	29106610	21986736	46788300	31568350	37036116	24459440	23115650	37297304	27844558		0.239149	0.173948	0.176557	0.316075
P08697	SERPINF2	Alpha-2-antiplasmin	142662	88731.6	147276	98687.9	102321	79589.4	106497	157635	63490.3	72699	60944	50730.6	72752.7	188115	188779	70412.1	56487.3	150030	64297.4	97636.9	80337.2	142758	51176.7	57272.5	65702.3	69051.5	77313.6	139337	78955.3	10133.9	72885	68751.5	54236.1	74732.2	138717	55690.6	37190.8	14658.9	57981.5	101291	50148.6	85869.9		0.303729	0.347702	0.00357121	0.99408
P08708	RPS17	Small ribosomal subunit protein eS17	247209	270270	262519	242408	200066	247029	190564	260824	252721	190854	241681	205733	253071	170042	284224	247874	233169	200568	240361	203992	240461	251733	243859	201284	182489	184514	211295	222233	260985	253652	178738	254637	224912	219937	179254	319566	222233	243233	228977	203783	213517	220348		0.128143	0.395259	0.0675648	0.678559
P08727	KRT19	Keratin, type I cytoskeletal 19	3250.66	5164.44	NA	NA	NA	NA	NA	8581.13	6929.34	NA	8919.21	NA	5840.4	NA	8554.57	3794.32	NA	NA	NA	NA	NA	NA	NA	NA	NA	NA	NA	6855.45	NA	NA	NA	NA	4560.35	11085.7	NA	22599.1	6902.63	NA	2988.67	NA	5754.94	NA		NA	NA	NA	NA
P08729	KRT7	Keratin, type II cytoskeletal 7	119373	45416.1	54946.6	47264.5	48883.4	24154.4	19887.1	88080.8	42352.1	48312.7	53882.8	45471	21193	15399.7	96942.1	26703.2	24278.4	30787.1	20994.2	22513.1	10774.2	86922.9	47571.4	46788.7	59854.6	53376.9	21930.2	20458	95833.2	44847.7	53832.1	46285.2	39344.7	24273.3	20150.9	685667	420879	395195	373942	190823	185505	87153.2		0.676011	0.20184	0.546548	0.290767
P08754	GNAI3	Guanine nucleotide-binding protein G(i) subunit alpha-3	289750	322803	318257	286323	271504	321688	349147	298454	272795	323519	279644	264548	361634	344193	228642	358887	257540	315164	299152	381075	387186	300626	281062	227794	309460	326707	316336	326308	307555	285717	247898	258073	278928	350681	323477	271725	386214	263941	253139	318849	302607	320044		0.100008	0.515218	0.105581	0.520638
P08758	ANXA5	Annexin A5	11385308	10984025	9032139	8949069	8458035	10224980	9212877	11605119	9318191	9783716	8749609	9157715	9797272	7.76677e+06	9934349	9502630	8636766	11096322	9644514	9238946	6667737	11158769	10071652	9213341	9657212	8592533	9978446	8742153	10546758	10253664	7812227	9719097	8207963	8461836	8722362	14005254	10144476	9842063	9094434	7513264	9972065	8206237		0.217431	0.0480235	0.19081	0.0925578
P08842	STS	Steryl-sulfatase	35142.2	23186.4	35779.1	34883.8	38713.5	47181.7	24214.7	46343.2	18518	24322.1	40771.5	33271.4	45456.2	NA	67978.4	31071.4	21457.6	76619.9	55214.1	52252.5	30807.1	51717.5	14959	17299.3	31160.4	39288.8	33899.2	18566.6	54351.4	22533.7	32386.6	21235	31232.2	39892.5	NA	40326	19664.9	17458.1	33035.9	29695.7	31528.4	16935.3		-0.289783	0.336918	-0.272283	0.437215
P08865	RPSA	Small ribosomal subunit protein uS2	1.70255e+06	1.63006e+06	1.71898e+06	1.60392e+06	1.52944e+06	1.31778e+06	1.43526e+06	1.67084e+06	1.55771e+06	1.55764e+06	1721560	1.4098e+06	1.41953e+06	1.42028e+06	1.50322e+06	1.46696e+06	1.58763e+06	1.98317e+06	1.51418e+06	1.48483e+06	1.4952e+06	1.58268e+06	1.58124e+06	1.67114e+06	1.71142e+06	1.4411e+06	1.19639e+06	1.39993e+06	1.39913e+06	1.551e+06	1.68365e+06	1.52795e+06	1.34769e+06	1.35559e+06	1.55105e+06	1.75711e+06	1.66751e+06	1.64786e+06	1.64245e+06	1.83276e+06	1.37842e+06	1.47607e+06		0.12173	0.162467	0.118387	0.127517
[truncated: 4,800 more rows]
[truncated: 14 more columns]

## Sheet: Table S2
		Condition	Control, lysis at day 4 of SGBS cell differentiation																																								Control, lysis at day 12 of SGBS cell differentiation
[truncated: 2,704 more rows]
[truncated: 131 more columns]

[truncated: 10 more sheets: Table S3, Table S4, Table S5, Table S6, Table S7, Table S8, Table S9, Table S10, Table S11, Table S12]
